# Supplementary material for: Non-Gated Laser Induced Breakdown Spectroscopy Provides a Powerful Segmentation Tool on Concomitant Treatment of Characteristic and Continuum Emission
Source: PLoS One. 2014 Aug 1;9(8):e103546. doi: 10.1371/journal.pone.0103546 (PMC4118875; doi:10.1371/journal.pone.0103546)
Supplement: Data S1 — Supplementary data. (XLS) [file pone.0103546.s003.xls]

## Sheet: Cetirizine dihydrochloride
200.34	1911	1987	1984	1990	1857	1907	1864	1880	1984	1877	1942	2026	1861	2398	1908	1943	1978	1850	1889	1888	1842	1885	1967	1973	1862	1895	2018	1909	2033	1903	1854	1884	1852	2046	1884	1859	1849	1899	1988	2178	1973	1895	1795	1900	2077	1890	1782	1896	2028
200.81	1700	1684	1612	1772	1712	1748	1774	1782	1788	1741	1763	1797	1752	1738	1695	1770	1767	1751	1740	1733	1847	1667	1758	1726	1903	1754	1757	1805	1937	1806	1864	1822	1823	1712	1917	1753	1725	1847	1758	1793	1721	1697	1776	1732	1788	1762	1766	1735	1754
201.28	1698	1852	1674	1758	1938	1677	1752	1804	1840	1675	1787	1837	1735	1695	1751	1751	1782	1764	1687	1712	1772	1769	1823	1741	1860	1804	1921	1780	1721	1773	1824	1893	1911	1801	1726	1719	1789	1775	1788	1780	1841	1675	1724	1755	1784	1811	1787	1840	1791
201.76	1717	1768	1757	1760	1823	1680	1748	1733	1807	1756	1772	1781	1849	1667	1783	1736	1559	1747	1747	1739	1750	1788	1869	1692	1761	1776	1692	1780	1729	1682	1769	1540	1653	1774	1680	1830	1762	1750	1830	1847	1823	1588	1770	1788	1743	1760	1837	1814	1751
202.23	1728	1757	1720	1725	1823	1753	1703	1829	1768	1774	1793	1761	1814	1662	1732	1770	1779	1820	1761	1782	1763	1729	1772	1774	1959	1742	1753	1716	1796	1724	1725	1681	1724	1772	1739	1732	1809	1745	1772	1886	1740	1782	1745	1762	1844	1708	1812	1732	1751
202.7	1753	1749	1755	1815	1801	1668	1668	1732	1737	1686	1753	1769	1790	1831	1794	1776	1790	1776	1750	1759	1756	1721	1815	1738	1792	1766	1798	1679	1833	1740	1710	1796	1658	1769	1786	1790	1763	1781	1731	1727	1748	1744	1765	1701	1820	1777	1778	1764	1690
203.17	1638	1702	1786	1753	1752	1768	1781	1616	1696	1762	1765	1752	1762	1740	1758	1749	1758	1711	1693	1754	1728	1723	1793	1730	1772	1767	1717	1829	1773	1592	1679	1774	1690	1881	1660	1768	1776	1785	1745	1783	1774	1777	1909	1749	1784	1892	1743	1758	1745
203.65	1656	1820	1739	1798	1709	1823	1770	1695	1836	1769	1677	1758	1735	1757	1681	1756	1749	1739	1765	1804	1661	1774	1800	1824	1789	1888	1769	1833	1686	1795	1653	1760	1753	1721	1796	1790	1743	1759	1739	1841	1772	1797	1893	1838	1744	1925	1757	1485	1874
204.12	1921	1882	1958	1952	1780	1911	1916	1922	1929	1922	1877	1951	2001	1907	1873	1893	1915	1822	2009	1990	1918	1914	1999	1854	1963	1960	1910	1935	1935	1920	1872	1937	1977	1926	1940	1948	1916	1940	1833	1911	1930	1970	1967	1871	1926	1987	1933	1902	1993
204.59	1985	1956	1901	1888	1911	1968	1956	1953	1828	1996	1873	2012	1936	1916	1871	1945	1933	1860	1975	2089	1963	1894	2023	1931	2034	1933	1887	1984	1952	1950	1975	1929	1964	1896	1972	1977	1962	1950	2076	1966	1927	2028	1993	2055	1842	1977	1924	1940	1988
205.07	1925	1948	1886	1954	1923	1892	1674	1916	1885	2004	1926	1938	1920	1935	1963	1945	1911	2057	1910	1914	1960	1972	1972	1959	1911	1940	1950	1901	1896	1977	1940	2022	1913	1908	1940	1897	1913	1931	2083	1954	1940	1892	1937	1943	1874	1941	1916	1949	1951
205.54	1946	1982	1909	1934	1992	1972	1854	2116	1980	1969	1996	1834	2130	2018	1983	1908	1918	1999	1848	2015	2043	1957	1971	2024	1964	1979	1944	1997	1977	1991	1941	2024	2015	2084	2128	1963	1946	1960	2009	1997	1938	2116	2061	1991	2027	1958	1861	2001	1962
206.01	1916	1956	1960	1924	2003	1927	1979	2013	1901	1998	1977	1885	2013	1981	1956	1924	1970	1960	1840	2062	1966	1924	1950	1938	1958	1861	1919	1943	1938	2014	1898	1945	1978	2041	2046	2073	1913	1924	1908	1928	1964	1968	2038	1980	2007	1970	1804	1964	1920
206.48	1967	1901	1958	1943	2050	1906	1922	1920	1882	2007	1916	2068	1926	1905	1927	1948	1938	1960	1973	2012	2005	1894	1920	1913	1919	2179	1928	1847	1937	1924	1838	1961	2017	1964	1976	2013	1966	1919	1937	1934	1944	2019	1928	1822	1946	1813	1931	1939	1943
206.96	1905	1921	1950	1886	1919	1949	1938	1950	1942	1904	1925	1972	1910	2141	1961	1813	1910	1917	1960	1902	1913	1927	1957	1865	1895	2145	1949	1920	1922	1936	1912	2027	2011	1948	1965	1951	2014	1902	2111	1972	1849	1892	1924	1821	1933	1660	1892	1945	1979
207.43	1916	1998	1967	1975	1940	1884	1909	1930	1979	1916	2077	1910	1926	1892	1994	1868	1992	1954	1950	1916	1959	1977	1951	1954	1910	1937	1957	1932	1953	1956	2044	2026	1994	2053	1976	2133	2060	2005	2091	1951	2031	1902	1986	1989	1990	1929	1923	1970	2074
207.9	1897	1911	1904	1922	1959	1902	1923	1943	1906	1876	1972	1922	1969	1864	1960	1903	1950	1912	1939	1916	1880	1844	1943	2104	1909	1919	1917	1895	1957	1968	1959	1991	1980	2004	1961	1995	1933	2036	2027	1950	1994	1858	1956	1902	1921	1890	1921	1937	1905
208.38	2042	1996	1829	1900	1922	1976	1986	1992	1838	1928	2111	1912	1988	2004	2044	1932	1982	2111	1975	1952	1950	2006	1916	1996	1808	1922	2032	1928	2056	1970	1934	2026	1981	1986	1849	2036	1788	2004	2023	1929	2003	2026	2038	1969	1969	1952	1966	2108	1889
208.85	1989	1869	1753	1881	1916	2024	1971	1938	1930	1903	1964	1829	1961	1910	2129	1894	1910	2002	2137	1924	1855	1895	1884	1956	2020	1887	1932	1805	1961	1903	1823	1876	1942	1951	1960	1913	1805	2067	1841	1941	1816	1972	1932	1882	1804	1897	1895	1908	1881
209.32	1944	1930	1967	1950	1966	1874	1996	2009	1915	1980	2069	1893	1855	1942	1902	1936	1916	1901	1992	1961	1977	1823	1918	1981	1972	1933	1964	1955	1953	1960	1856	1889	1984	2046	1971	1900	1949	1951	1894	1917	1873	1934	1981	1988	2001	1938	1877	1966	1956
209.79	1988	1933	1949	1863	1902	1901	2017	1952	1928	1984	1844	1820	1884	1894	2027	2064	1932	1935	1950	1948	1958	1945	1912	1991	1938	1976	1924	1868	1959	2005	2014	1975	2036	2010	1950	1964	1972	1952	1946	1944	2101	1911	1961	1958	1954	1968	1852	1985	1959
210.27	1911	1901	1914	1849	1914	1930	2005	1970	1910	1941	1870	1837	1959	1841	2007	2029	1993	1912	1957	1928	2003	1855	1949	1975	1861	1961	1926	1949	1929	1889	1972	1949	1955	1933	1952	1952	1922	1895	1934	2019	2022	1960	1752	2012	1906	1955	2035	2086	1922
210.74	1790	1831	1876	1889	1927	1914	1971	2028	2012	1888	1936	1960	1955	1916	1907	1952	1941	1987	1970	1914	2020	1963	1991	1913	1965	1910	1976	1989	1981	1863	1977	2057	1986	1856	1973	1911	1972	1920	1971	2072	1959	1989	1960	1940	1902	1801	1897	1999	1940
211.21	1849	1820	1990	2185	2016	1954	1976	2039	1973	1959	1943	1829	1987	1994	1932	1926	1920	2018	1853	1892	2039	2004	2031	1967	1951	1914	1983	1911	2034	1820	1929	2017	1961	1958	1966	1906	1988	2008	1961	1962	1969	2010	2019	1887	1941	1894	1908	1989	1799
211.68	1997	1973	1958	1975	1947	1951	1879	1885	1957	1845	1948	1982	1915	1957	1999	1946	1935	1935	1802	1734	1940	1922	1906	2086	1982	1896	1922	1782	1979	1886	1900	1927	1852	1947	1973	1925	1922	1992	2018	1929	1994	1973	1869	1999	2006	1986	1904	2001	2002
212.16	1908	2015	1921	1844	1919	1935	1906	1894	1966	1953	1916	1837	1930	1906	1894	1924	1930	1939	1948	1963	1912	2047	1902	1996	1938	1929	1858	2052	2048	1926	1937	1927	1922	1927	1928	1926	1732	1932	1922	1903	1940	1925	1937	1872	1924	1957	1965	1794	1967
212.63	1908	1937	1895	1876	1916	1963	1932	1916	2034	1919	1919	1889	1869	1942	1833	1848	1946	1809	1904	1967	1759	1946	1958	1895	1943	1916	1895	1997	1951	1879	1972	1951	1819	1904	1922	1872	1889	1989	1975	1903	1876	1929	1935	1894	1942	1904	1956	1839	1917
213.1	1950	1994	1861	1978	2049	2011	2000	2004	2010	1980	1884	1965	2007	2009	1969	1945	2004	1968	2062	2010	1982	1964	1824	1990	2116	2002	2270	1908	1949	1979	2060	1768	1916	1937	2011	1903	2082	1983	2030	1975	2006	1877	1976	1978	2096	1998	1861	1996	1973
213.57	1887	1928	1906	1940	2070	1886	1971	1952	2017	1941	1850	1954	2152	2031	1976	1977	2014	1912	1996	1904	1948	1990	1798	2023	1918	1974	2122	2048	2061	2000	2039	1981	1899	1907	1984	1974	1950	1964	1966	1939	1973	1878	2041	1974	2029	1936	1923	1955	1956
214.04	1892	1948	1948	2024	1903	1904	1967	2141	1908	1964	1918	1876	2021	2057	1951	1980	1936	1969	1889	1960	1909	1941	1960	1995	1931	1772	1966	1983	2016	1998	2024	1970	1905	1998	2022	1953	1944	1938	1944	1886	1938	1873	1967	2045	1906	1962	1994	1959	1985
214.52	1948	1996	1898	1918	1948	2124	1945	1938	1942	1932	1932	1846	1955	1942	1951	1954	1986	1965	1980	1945	1868	1935	1963	1980	1944	1834	1900	1947	1970	1868	2021	1956	1997	1981	1962	1923	1906	1942	1937	1920	2036	1983	1934	2045	1911	1968	1973	1953	1995
214.99	1923	1926	1948	1819	1977	2020	1917	1943	1887	1966	2002	1972	2026	2049	1822	1968	1928	1868	2037	1970	2012	1969	1876	1938	1988	1987	1952	1948	1988	1820	1968	1997	2033	1929	2105	1918	1931	1974	1969	1956	1902	1986	2020	2016	2007	1917	2031	2024	1984
215.46	1923	1924	1973	1884	1981	1904	1947	1975	1944	1975	1950	1921	1965	2045	1953	1980	1945	1907	2032	1856	1927	1917	1770	1933	1894	1956	1930	1984	2008	1986	1950	1969	1974	1900	1925	1920	1927	1925	1971	1943	1741	2037	2031	2153	1987	1888	2008	2084	1937
215.93	1780	1986	1949	1952	1849	1915	1969	1948	2035	1935	1936	1948	1932	1881	1956	1943	1851	1905	1922	1864	1962	1863	1927	1916	1935	1997	1932	1998	1983	1961	1996	1957	1916	1882	2002	1957	1947	1968	1861	1980	1879	1936	1959	2014	2031	2007	1975	2039	1904
216.41	1894	1980	1900	1952	1913	1896	1901	1920	1941	2054	1933	1956	1948	1936	1834	1946	1963	1767	1906	1870	1949	1950	1962	1939	1922	1897	2081	1956	1954	1987	1982	1945	1973	2006	1965	1964	1939	1908	1868	1969	1861	1969	1983	1940	1890	1934	1927	2068	1912
216.88	1913	1943	1951	1977	1934	1943	1904	1937	1980	2029	1877	1967	1973	1970	2028	1932	2077	2034	2000	1973	1989	1911	1894	1839	1964	1951	1957	1936	1968	1957	1947	2012	1943	1890	1905	2081	1946	1981	1948	1957	1879	2002	1961	1984	1940	1981	2052	2054	2008
217.35	1932	1956	1968	2017	1976	1979	2102	2061	2060	1975	2068	2176	1972	1998	1994	1863	1975	1991	2001	2108	2122	2048	1991	1951	2066	1955	2061	1986	2149	2032	1952	2009	1955	1995	1951	1985	2077	1964	1949	1894	1818	2011	1977	1953	2053	1945	1991	1978	1981
217.82	1908	1927	1924	1934	1912	1941	1993	1917	1965	1944	1997	1880	1900	1980	1938	1982	2042	1947	1933	1921	1916	2014	1972	1955	1925	1940	2042	1876	2018	1973	1959	1960	1943	1905	2046	1934	1972	1952	1877	1938	1922	1972	1943	1861	1956	1930	1932	1909	1826
218.29	1863	1951	1901	1917	1812	1953	1944	1769	1880	1935	1938	1995	1902	1980	1945	1953	1949	1940	1973	1942	1943	1927	1951	1952	1941	1932	1927	1868	1900	1986	2102	1821	1968	1960	1927	1882	1937	1960	1922	1937	1879	2022	2025	1813	1992	1867	1925	2004	2003
218.77	1916	1940	1935	1921	1962	1944	1968	1837	1898	1956	1859	1880	1940	1947	1942	1772	1896	1908	1978	1966	1870	1919	1997	2059	1986	1951	1960	1955	1912	1947	1960	1884	1986	1929	1964	2005	1846	1836	2044	1950	1996	1824	1971	1955	1893	1826	1937	1952	1949
219.24	1950	1895	1964	1984	1918	2058	1956	2012	1974	1973	1902	1959	2032	2020	2008	1809	1912	1970	1966	1983	1976	1884	2052	1843	1914	1970	2007	1954	1949	1938	1934	1999	1970	1967	1974	2090	1958	2119	1999	1895	1948	1883	2007	2012	1976	1986	2052	1966	1939
219.71	1932	1973	1911	1932	1927	1920	1924	1943	1814	1884	1922	2054	1886	1898	1888	2014	2011	1894	1928	1874	1947	1986	1986	1948	1846	1985	1957	1907	1937	1900	1887	2033	1934	1952	1863	1974	1978	1979	2027	1944	1981	1977	1942	2012	2028	1960	1970	1973	1940
220.18	1951	1924	1904	1834	2016	1865	1796	1946	2043	1975	1971	1916	1937	1937	1995	1965	1850	1975	1878	1898	2017	1961	1912	1943	1923	1892	1896	1941	1922	2038	1916	1929	1926	1895	1916	1967	1933	1913	1924	1945	1940	1979	2052	1962	1984	1924	1917	1990	1985
220.66	2000	1991	1933	1880	2003	1887	1924	1965	1828	2070	2058	1926	2044	2005	2008	1926	1922	1984	2000	1981	2036	1953	1974	1984	1996	1933	2024	1939	2007	2031	1989	1937	1986	2056	2004	1994	1982	1934	1998	2018	1989	2132	2156	1991	1969	2019	2001	2008	2000
221.13	1901	1951	2003	1918	1998	1829	1968	1955	1838	1998	1847	1870	1900	1957	1934	1902	1900	1920	2035	1958	1969	1868	1893	1954	1920	1920	1925	1885	1938	1916	1726	2038	1909	2032	1956	1930	1852	1933	1940	1973	1953	1931	1950	1942	1993	1935	1905	1946	1922
221.6	1887	1890	1895	1863	1877	1884	1910	1909	1924	1959	1897	1981	1908	1921	1938	1840	1867	1944	1929	1916	1795	2008	1921	1887	1895	2025	1861	1892	1931	1947	1812	1878	1886	1922	1892	1908	1929	1919	1932	1923	1911	1899	2002	1927	1953	1896	1780	1955	1910
222.07	1900	1966	1955	1873	1959	2006	1932	1997	1950	1904	1978	1816	1942	1790	1980	1924	1727	1934	1917	1939	1908	1961	1935	1996	2036	1994	1912	1910	1939	1991	1971	2057	1970	1920	1982	2049	1984	1931	1940	1982	1871	1964	1936	1956	1978	1884	1883	1882	1960
222.54	1898	1910	1889	1924	1916	1858	1934	1967	1942	1912	1998	1909	1925	1796	1981	1949	1848	1919	1927	1904	1938	1967	1863	2015	2014	1909	1956	1924	1952	1917	1989	2032	1937	2031	1950	2108	1977	1948	1957	1944	1940	1991	1981	1921	1951	1910	2015	1954	2188
223.01	1845	1839	1942	1861	1931	1877	1880	1883	1948	1909	1893	1975	1944	1845	2010	1751	1930	1884	1836	1803	1933	1858	1903	1909	1863	1880	1919	1890	1940	1884	1930	1910	1850	1992	1914	1939	1903	1940	1857	1910	1851	1692	1906	1912	2021	1884	1909	1987	1740
223.49	1946	1927	1940	1959	1944	1956	1900	1955	1963	1930	1971	1860	1889	2008	2019	1892	1975	2004	1933	1885	1963	1933	1886	2008	1938	1945	1970	1759	1967	2009	1881	2022	1907	2058	1865	1947	1980	2050	1952	1992	1849	1946	1884	1828	2046	1959	1971	1857	1824
223.96	1969	1992	1980	1938	1957	1957	1937	1979	1971	1990	1975	1995	1960	1993	1990	2012	1971	1963	1983	1787	1888	1965	1936	2006	1978	1982	1969	1881	1992	1957	1962	2019	1978	1990	1966	2028	2076	2052	1951	1999	1986	2012	1938	2018	2049	1996	2025	2029	2008
224.43	1892	1868	1982	1902	1958	1888	2062	1928	1890	2006	1937	1922	1849	1975	1815	1933	1918	1924	1940	1868	1856	1808	1980	1940	1726	1925	1949	1983	1960	1956	1974	1927	1833	1930	1943	1842	1963	1878	1879	1935	1936	1914	1928	1975	1983	1949	1926	2076	1941
224.9	1945	1911	2069	1954	1955	1950	1905	2007	1893	1960	1828	1957	1856	2024	1984	1968	1944	1911	1947	1952	2006	1924	1921	1896	1648	1982	1862	1961	1974	1972	1992	1793	2213	1977	1956	1911	1908	1985	1992	2005	2036	1924	1930	1987	2017	1932	1957	1984	1972
225.37	1884	1979	1973	1958	2125	1945	1970	1977	1968	1878	1942	1944	1848	1963	1895	2000	1970	1946	1961	1892	1912	1975	1892	1784	1931	1963	1991	1903	1943	1921	1965	1941	2097	1989	1982	1930	1969	1904	1989	1809	1896	1922	1812	2102	2002	1946	2001	1974	1888
225.85	1931	1932	1903	1923	1912	1932	1980	1884	1970	1948	1965	1934	1961	2032	1984	1922	1952	1846	1905	1933	1988	1965	2048	1929	1983	1913	2018	1940	1944	1932	1937	2020	1941	1934	1926	1979	1911	1908	1941	1804	1931	2000	1942	1950	1963	1972	1919	1980	1922
226.32	1924	1913	1955	2129	1896	1926	1774	1958	1938	1972	1920	1937	1954	1989	1954	1974	1927	1892	1902	2026	2036	1970	1942	1816	1975	1902	1922	1898	1959	2126	1911	1989	2089	1946	1970	1926	1948	1968	1947	2046	1971	1969	1997	1977	1982	1934	1861	1954	1849
226.79	1906	1941	1889	1869	1970	1852	1892	1909	1811	1951	1928	1958	1938	1963	1950	1930	1852	1929	1870	1906	2020	1962	1978	1985	2118	1935	1948	2139	2018	2021	1943	1970	2065	1959	2049	1857	1932	1944	1988	1959	1900	1972	1960	1910	1940	1935	1948	2004	1928
227.26	1908	1876	1938	1801	1964	1903	1941	1932	1898	1913	1930	1829	1900	1956	1927	1804	1952	1903	1816	1887	1962	1941	1964	1955	1852	1949	1887	2065	2039	1980	1972	1925	1961	1889	1954	1876	1954	1962	1929	1882	1947	1979	2051	1737	1950	1989	1939	1913	1861
227.73	1876	1890	1955	1914	1903	1888	1917	1983	2126	1931	1948	1986	1963	1938	1999	1860	2042	1978	1912	1922	1950	1820	1964	1985	1910	2005	2005	1954	1992	1992	1936	1948	1906	1948	1998	1947	1979	1983	1952	1952	1905	2013	1977	1853	2081	2062	1979	1999	1894
228.2	1904	1903	1962	1985	1944	1992	1957	1965	2023	1952	1900	2009	1992	1948	2002	1932	2068	1902	1954	2069	1965	1885	2103	1926	1976	2028	2059	1962	1961	1989	1932	2022	1983	1901	1981	1951	2011	1932	1989	1978	1975	1938	1985	2044	2076	2004	1975	1942	1993
228.68	1920	1934	1916	1961	1984	1978	1853	1973	1940	1914	1825	1976	1992	1951	1949	1936	2053	2100	1936	2014	1938	1984	1983	2020	2025	1987	1948	1947	2012	2086	2095	1988	1975	1913	2055	1933	1973	1924	1966	1974	2014	2073	1972	1961	1962	1999	1976	1964	1966
229.15	1869	1973	1915	1952	1880	1924	1931	2107	1935	1931	1865	1771	1918	2002	1922	1961	1960	1960	1854	1929	1925	1893	1925	1885	1977	1768	1905	1905	1916	1948	1969	1927	1923	1975	1948	1946	1925	1983	2026	1909	1896	1979	2161	1854	1929	1932	1938	1937	1913
229.62	2187	2241	2188	2148	2125	2196	2248	2234	2199	2260	2276	2012	2148	2240	2260	2187	2113	2117	2145	2042	1960	2046	2092	2076	2141	2084	2255	2193	2212	2198	2193	2174	2246	2251	2247	2203	2227	2266	2195	2269	2361	2202	2351	2188	2335	2153	2179	2224	2229
230.09	1943	1935	1957	1848	1922	1885	1921	1910	1940	1944	1946	1977	1947	2034	1856	1922	1884	1861	1952	1930	1926	1894	1922	1937	1943	1973	1847	1966	1897	1830	1916	1929	2033	1916	1935	1956	1912	1952	1916	1946	1892	1992	1910	2042	1980	1941	1978	1942	1974
230.56	1987	2006	2028	1931	1933	1917	1968	1993	1936	1917	1965	2034	1980	2092	1985	1951	1979	1921	1989	1892	1995	1990	1948	1935	1980	1828	1980	1917	1976	2010	1977	1950	2038	1923	2080	1992	1948	1890	2028	1896	1934	2072	1996	2184	2028	2308	2023	1982	1921
231.03	1944	1973	1918	1969	1968	1904	1892	1917	1903	1928	1879	1930	1900	1988	1994	1730	1886	1965	1954	1856	1920	1927	1969	1800	1884	1876	1955	1916	1937	1938	1798	1941	1978	1940	1979	2009	1929	1738	2100	1974	1929	1752	1935	1905	1982	2044	1978	1921	1885
231.5	1872	1935	1940	1935	1932	1848	1902	1931	1880	1826	1939	1897	1916	1956	1982	1860	1951	1908	2077	1898	1881	2022	1947	1911	1875	1918	1937	1927	1914	1930	1798	1908	1912	1996	1905	2005	1975	1863	1940	1928	1829	1890	1919	1950	1930	1868	1869	2060	1854
231.98	1934	1951	1965	1993	2012	1928	1956	1986	2168	1871	2049	1959	2037	1975	1953	2004	2045	1976	1989	1949	1983	1997	1954	1972	1957	1974	2071	1984	1971	1966	1927	1921	2056	1988	1994	1914	1946	1965	1986	2003	1926	2010	1975	1991	1970	2017	2049	2076	2022
232.45	1928	1901	2019	1981	1833	1884	2007	1906	2015	2031	1977	1950	2057	1937	1966	1904	1989	1885	1870	1932	1873	1964	1904	1901	1868	1919	2061	1916	1879	2061	1954	2028	1895	1956	1962	2018	1980	1744	1925	1944	1915	1961	1996	1941	1848	2033	1980	1905	1995
232.92	1915	1844	1925	1946	1848	2084	1983	1901	1972	1824	1891	1923	1918	1960	1973	1825	1892	1868	1841	1960	1901	1890	1975	1938	1906	1922	2008	1843	1873	1988	1893	2094	1954	1993	1996	1922	1921	1937	1901	1903	1912	1929	1956	1817	1836	1925	1929	1914	1889
233.39	1866	1908	1912	1939	1892	1898	1908	1889	1908	1997	1914	1922	1987	1945	1925	1865	1885	1914	1926	1920	1944	1924	1941	1916	1936	1941	1970	1877	1932	1962	1927	1904	2001	1933	1907	1928	1925	1931	1915	1953	1892	1948	1913	1943	2020	1942	2060	1940	1980
233.86	1890	1973	1949	1916	1968	1912	1911	1929	1966	1973	1872	2075	1956	2103	1920	1952	2094	1917	1852	1848	1811	1934	1851	2057	1852	1981	1931	1968	1973	1972	1990	1920	1959	1934	1928	1869	1957	1917	1965	1934	1998	1874	1971	1974	1949	1957	1994	1795	1959
234.33	1944	2003	1932	1973	1890	2056	1998	2015	1939	1973	1892	2005	1895	1999	2005	2008	2221	1975	2012	1882	1983	1996	1997	2009	1948	1961	2002	1948	1965	2015	2021	1952	2079	1964	1955	2012	1970	1988	1979	1868	1991	1979	2024	2038	2038	1962	1966	1900	1982
234.8	1778	1826	1869	1895	1909	1889	1938	1948	2009	1893	1876	1936	1894	1904	1877	1948	1866	1916	1918	1914	1937	2024	1951	1923	1833	1832	1872	1886	1965	1898	1931	1920	2030	1908	1928	2031	1892	1961	1989	1902	1932	1973	1928	2021	1806	1871	1945	1961	1903
235.27	2002	1811	1959	1918	1944	1902	1847	1926	1917	1917	1928	1957	1897	1984	2073	1833	1896	1962	1903	1962	1928	1900	1912	1943	1958	1871	1958	2081	1965	1989	1954	1981	1921	1973	1940	1963	1916	1978	1962	1967	1955	1999	1858	2020	1968	1938	1940	1960	2053
235.75	1887	1834	1943	1916	1949	1932	1987	1889	1925	1983	1951	1940	1923	1921	1992	1906	1884	1943	1932	1836	1941	1900	1903	1942	1940	1916	1948	2038	1981	2014	1965	1953	1928	2035	1961	1970	1912	2046	1974	1961	1992	2045	2084	1948	2028	1929	1978	1952	1929
236.22	1931	1988	2005	1958	1868	1923	2056	1976	1989	2051	1972	1985	1958	1968	1902	1974	1892	1941	2033	2015	2001	1993	1926	1988	1989	1997	1981	1923	1984	1982	1998	1924	2001	1992	1991	1996	1822	1922	2002	1965	1959	1934	2025	1986	1980	2016	1966	1983	1966
236.69	1956	1887	1791	1936	1952	1945	1941	1924	1943	1958	1910	1957	1941	1938	1953	1911	1936	1950	1982	1988	2062	1900	2165	1971	2029	2009	1929	1989	2006	1951	1916	1897	1978	1933	1953	1964	1975	1880	1973	1991	1970	1982	1968	1951	1961	1988	2078	1984	1967
237.16	1908	1918	1933	1873	1793	1890	1908	1878	1942	1882	1892	1916	1719	1996	1948	1882	1879	1955	1892	1897	1911	1940	1967	2096	1967	1919	2031	1969	1970	1869	1910	1726	2103	1947	1913	2016	1907	1889	1961	1940	1856	2012	1922	1855	1956	1994	1936	1980	1900
237.63	1944	1916	1932	1898	1964	1864	1940	2054	1918	1935	1990	1892	1820	1756	1964	1927	1952	1928	1955	1900	1900	1948	1878	1927	1892	1892	1896	1934	1926	1904	1922	2004	1948	1958	1896	1988	1921	2028	1931	1832	1919	1999	1930	1914	1944	1975	1963	1939	1948
238.1	1900	1910	1928	1955	1945	1956	1943	1980	1973	1967	2008	1908	1876	1794	2010	1979	2007	1922	1892	1928	1892	1923	1917	1937	1939	1949	1911	1905	1923	1894	1973	1976	1978	2037	1909	1963	1955	2014	1991	1961	1952	1899	1966	1972	1832	1951	1985	2012	1903
238.57	1887	1844	1893	1830	1908	1953	1986	1916	2041	1933	1941	1884	1897	1988	1959	1933	1975	1958	1890	1899	1883	1890	1824	2087	1935	1901	1897	2003	1949	1964	2092	1948	1993	1980	1871	1944	1908	1976	1924	2068	1909	1894	1942	2061	1865	1941	1940	1918	1928
239.04	1946	1859	1923	1881	1949	1902	1916	1884	1950	1947	1926	1970	1964	1930	1950	1984	1944	1916	2047	1950	1971	1874	1829	1905	1908	1937	1984	2054	1978	2108	1964	1991	1964	1817	2140	1977	1942	1948	1970	1960	2039	1955	1855	2025	1958	1985	1941	2001	1884
239.51	1913	1909	1892	1926	1910	1863	1901	1934	2004	1943	1909	1888	1850	1893	1986	1944	1896	1908	2027	1878	1918	1916	1933	1892	1813	2024	1942	1921	1906	1948	1939	1909	1824	1884	2009	1896	1980	1940	1865	1901	2129	1918	1922	1993	1899	1898	1912	1956	1849
239.98	1881	1991	1897	1881	1865	1917	1820	1949	2058	1980	1876	1963	1882	1924	1908	1833	1948	1957	1931	1816	1921	1864	1930	1893	1830	2046	1958	1964	1932	1934	1934	1916	1934	2063	1922	1891	1928	1944	1882	1898	1953	1827	1922	1930	2025	1893	1925	1916	1926
240.46	1882	1929	1838	1871	1896	1841	1915	1916	1885	1860	1793	1928	1910	1868	1829	1940	1913	1943	1925	1872	1888	1929	1942	1946	1904	1965	1870	1817	1927	1940	1878	1890	1960	1967	1911	1909	1869	1927	1911	1881	1877	1985	1684	1928	1980	1899	1821	1894	1921
240.93	1955	1921	1913	1937	1922	1941	2100	1992	1860	1909	1952	1879	2014	1903	1975	1940	2006	1801	1913	1991	1852	1941	2020	1964	1944	1876	1948	1872	1922	1970	1924	1956	1944	1909	1886	1946	1955	2007	1980	1970	1885	1948	1916	2009	1908	2021	1934	1943	1926
241.4	1854	1921	1910	2106	1942	1940	1970	1956	1942	1929	1970	1732	1908	1927	1991	1964	2116	1845	1989	2098	1932	1941	1982	1857	1948	1935	1985	1937	2156	1941	1919	1968	1999	1988	1948	1924	1959	1999	1880	2032	1821	1958	1995	1951	2045	2056	2103	1967	1704
241.87	1853	1937	1863	1914	1940	1900	1950	1926	1925	1917	1925	1920	1936	1937	1927	1928	1990	1849	1846	1971	1942	1946	1925	1966	1838	1911	1890	1982	1841	1981	2085	1955	1892	1941	1917	1980	1927	1952	1887	1900	1895	1961	1963	1965	2010	1987	1937	2049	1902
242.34	1926	1796	1888	1923	1789	1899	1925	1930	1917	1957	1897	1865	2023	1901	1933	1836	1901	1941	1947	1832	1940	1861	1892	1968	1882	1937	1992	1861	1844	1938	1954	1919	1853	1925	1981	1941	1936	1962	1908	1793	1929	2146	1959	1826	1961	1806	1942	1799	1980
242.81	1917	1884	1879	1908	1810	1813	1860	1924	1957	1930	1845	2005	1991	1981	1964	1743	1972	2028	1916	1879	1934	1914	2001	1960	1921	2072	1961	1932	1958	1924	1885	1926	1995	1941	1965	1995	1905	1847	1749	1856	1918	2055	1926	1885	1871	1845	1800	1877	1929
243.28	1910	1911	1937	1973	1937	1979	1804	1933	1979	1922	1984	1935	1944	1908	2018	1860	1932	1860	1739	1909	1965	1885	1948	2055	1836	1945	1956	1947	1934	1971	1969	1953	1938	1856	1871	1929	1996	1838	1822	1947	1924	2024	1933	2004	1872	1909	1800	1964	1956
243.75	1900	1968	1991	1954	1974	1968	1896	2052	1828	1860	2013	1936	1911	1950	1976	1916	1944	1959	1844	1945	1899	1959	1941	1952	1975	1952	1946	1909	1969	2124	1945	1876	1950	1945	1954	1986	2056	1956	1911	1951	1942	2089	1898	1949	2050	1976	1942	1933	1938
244.22	1869	1931	1868	1853	1934	1932	1934	1981	1831	1909	1917	1902	1901	2026	1956	1939	1949	1911	1866	1985	1907	2048	1928	1945	1952	1735	1905	1911	1911	1985	2098	1963	1980	1964	1998	1978	1997	2106	1925	1902	1966	1978	1989	1827	1969	2009	1958	1897	1964
244.69	1896	1920	1900	1930	1932	2092	1958	1970	1764	2133	2043	1944	1969	1976	1975	1913	1943	1937	1843	2008	2016	2030	1955	1952	1961	1892	1949	1940	1972	1964	2072	2109	1983	1962	1986	1868	1910	2045	1954	1964	2010	1962	1984	1972	1842	2000	1960	1982	1972
245.16	1918	1919	1901	1831	1893	1920	1946	1968	1942	1869	1879	1909	1987	2101	1860	1823	1981	1843	1956	1917	1933	1872	1947	1938	1938	1949	1932	1939	1916	1783	1949	2015	1942	1970	1988	1880	1846	1963	1919	1963	1976	1924	1908	1947	1955	1938	2023	1964	1953
245.63	1916	1903	1887	1829	1993	1820	1882	1956	1920	1916	1917	1954	1977	2128	1939	1862	1710	1865	1912	1787	1892	1913	1903	1868	1916	1936	2003	1974	1957	1983	1873	1935	1916	1926	2048	1921	1936	1939	1907	2009	1872	2093	1925	1943	2015	2019	2038	1944	1892
246.1	1947	2057	1936	1958	1988	1934	1935	1946	1967	1911	1970	2046	1964	1960	1985	2005	1624	1994	1951	1880	1959	1884	1952	1817	1880	1974	1975	2054	1980	2047	1888	1968	1998	1893	2048	1955	1983	2002	1961	2013	1994	1989	1967	1950	2024	2081	2020	1985	1894
246.58	2011	2044	1942	1938	1916	1956	1960	1927	1965	1890	1923	1901	1919	1956	1963	2041	1926	1940	1978	1934	1934	1916	1972	1976	1896	1893	1943	1981	2021	1934	1914	1947	1961	1954	1961	1920	1975	1953	1690	1977	1928	1963	1984	1886	2001	1933	1952	2095	1985
247.05	1996	2117	1946	1899	1990	1870	1890	1953	1885	1951	1922	1896	2004	1950	1974	1782	1962	1946	1934	1970	1928	1900	1904	1958	1919	1917	1892	1733	1929	1956	1970	1976	2068	1922	1943	1797	1930	1919	1942	1922	1925	1971	2061	1860	1971	1978	2035	2030	2137
247.52	1940	2044	2017	1929	1900	1922	2046	1948	1955	1957	2002	1888	1953	1974	1978	1916	1938	1925	1910	2060	1897	1825	1903	1936	1891	1922	2060	1900	1949	1951	1986	2092	2007	1978	2014	2004	2021	1956	1964	1980	1884	2000	2004	2015	1868	1979	2060	1853	1916
247.99	1923	1830	1985	1917	1872	1916	2052	1908	1931	1933	1959	1942	1974	1945	1800	1872	1879	1894	1918	2028	1840	1993	1895	1936	1889	1948	1988	2005	1953	1935	2079	1944	1919	1953	1963	1983	1961	1918	1937	1992	1952	1942	1979	1857	1898	1963	1898	1891	1889
248.46	1841	1908	2010	1944	1888	1915	1888	1815	1928	1922	1886	1929	1942	1958	1945	1952	1948	1932	1948	1887	1775	1812	1981	1906	2055	1974	1965	1992	2006	1950	2030	1934	1967	1914	1938	1885	2030	1917	1938	1942	1924	1950	1981	1941	1954	1921	1966	1945	1966
248.93	1911	1958	2028	1926	1918	1935	1911	1870	1903	1894	1794	1911	1801	1852	1982	1940	1918	1924	1772	1938	1951	1953	1940	1758	1930	1954	1898	1925	2024	1917	1929	2033	1863	1935	1918	1922	1934	1931	1939	1911	1844	2072	1989	1945	1940	1927	2133	1985	1930
249.4	1938	1956	1900	1953	1976	1970	1929	1979	1947	1917	1908	1876	1822	1823	1841	1936	1933	1946	1885	1863	1941	1949	1969	1885	1788	1973	2102	1888	1997	1923	1978	1903	1985	1952	1929	1858	1934	1900	1937	1797	1953	1916	1950	1994	1957	1925	2013	1908	1952
249.87	1925	1904	1948	1952	1951	1889	1921	1972	2005	1829	1870	2112	1949	1924	1822	1928	2005	1909	1902	1892	1983	1949	1924	1990	1937	1813	1982	1941	1944	1960	1947	1999	2012	1967	1922	1844	1921	1948	1970	1985	1941	1933	1967	1990	1970	1949	1934	1960	1947
250.34	1942	1951	1954	1729	1953	1838	1949	1960	1900	1969	1913	1932	1948	1950	1990	1936	1931	1936	1938	1941	1922	1985	1934	1969	1981	1903	1903	2049	1943	2007	1971	1922	1783	1968	1945	1959	1916	1963	1970	1918	1972	1962	1960	1960	2095	1930	1941	1916	1938
250.81	1846	1886	1916	1842	1968	1921	1997	1898	1857	2012	1970	1935	1979	1992	1974	1964	1919	2002	2022	1938	1956	1948	1908	1959	1938	1973	1930	2052	2007	1980	1962	1981	1940	2183	1980	1939	1892	1913	2003	1993	1961	1970	1876	1992	1992	1969	1998	1964	1953
251.28	1856	1866	2016	1894	1820	1911	1917	1864	1940	1988	1913	1931	1918	1910	1953	1884	1909	1889	2107	1882	1986	1885	1888	1906	1900	1920	1933	1900	1967	1944	1929	1820	1963	2046	1832	1892	1897	1817	1913	1952	1741	1852	1886	1741	2000	2014	1981	2116	2060
251.75	1867	1905	1934	1876	1821	1884	1897	1900	1843	1941	1860	1918	1895	1889	1917	1878	1917	1884	1936	1967	1949	1679	1985	1890	1940	1958	1911	1913	1925	1895	1802	1921	1926	2015	1956	1913	1905	1849	1840	1868	1832	1885	1900	1961	2014	1884	2010	1991	1885
252.22	1857	1879	1828	1874	1908	1828	1903	1878	1911	1880	1866	1930	1928	1903	1824	1929	1870	1771	1917	1869	1858	1907	1883	1818	1923	1856	1687	1962	1897	1908	1948	1895	1893	2012	1892	1946	1844	1908	1873	1887	1860	1926	1939	1916	1844	2135	1846	1903	1901
252.69	1940	1897	1922	1935	1885	1931	2117	1916	1932	1932	2065	1960	1873	1890	1951	1946	1962	1941	1978	1926	1994	1992	1950	1917	1982	1924	1835	1964	1950	1961	1979	1963	1971	2050	1967	1947	2007	2051	1905	1932	1932	1991	1983	1955	1942	2030	1922	1955	2117
253.16	1924	1929	1923	1901	1919	1954	1923	1892	2016	1906	1966	1864	1832	1904	2038	1938	1956	1958	1945	1952	1976	1931	1933	1870	1937	1916	1974	1906	2116	1972	1967	1904	1968	2027	1899	1902	1968	2048	1840	1978	2025	1974	1945	1961	1879	1908	1906	2062	1881
253.63	1880	1863	1908	1906	1955	1941	1912	1935	1961	1927	1906	1934	1903	1973	2034	1938	2014	1791	1939	1877	1917	1916	1865	2158	1933	1935	1952	1841	2009	1988	1951	1926	1965	1973	1724	1763	1923	1950	1889	2076	2018	1941	1907	2056	1913	1879	1916	1939	1929
254.1	1990	1887	1870	1868	1881	1914	1916	1957	1942	1932	1961	1906	1864	1722	1955	1940	1954	1946	1900	1804	1924	1908	1861	1906	1984	2049	1948	1918	1934	1924	1908	1920	1921	1926	1866	1942	1922	1866	2038	1799	2044	2026	1938	2213	1982	1765	1935	1900	1962
254.57	1948	1925	1874	1930	1988	1863	1884	1922	1979	1940	1934	1892	1921	1761	1922	2004	1943	1938	1922	1770	1880	1974	2061	1878	2012	2007	1951	1880	1916	1940	1914	1906	1932	1959	1965	2017	1913	1913	1709	1928	1987	1974	1936	2009	1890	1803	1914	1947	1965
255.04	2006	1982	1956	1999	2068	1980	1868	1993	2075	1996	1954	1998	1865	1969	2021	1916	2002	2009	1949	2026	2112	1892	2006	1948	1941	1982	1920	2026	1988	1999	1971	2020	2010	2093	2068	2088	2025	1943	1962	2024	2026	2056	2004	1932	2060	1990	2015	2033	1987
255.51	1928	1978	1877	1950	1943	1900	1798	1933	1727	1990	1957	1911	1878	1894	1990	1947	1923	1899	1853	1902	1958	1918	1910	1842	1934	1926	1845	1925	1922	1950	1928	1905	1971	1971	1948	1933	1976	1968	1914	1925	1874	1936	1925	1950	1965	1998	1827	1945	1895
255.98	1986	2017	1978	1954	1953	1922	1968	1892	1814	1928	2034	1945	1920	1953	1958	1948	1987	1938	1808	1776	1837	1962	1997	1921	1931	1810	2068	1821	1889	1933	1978	1900	1895	1959	1946	1956	1980	1970	1908	1940	1929	1998	1940	1977	1952	1889	1984	1906	1949
256.45	1900	1913	2136	2125	1948	2101	1932	1913	1774	1966	2059	1985	1943	1956	1983	1957	2002	1968	1989	1850	2027	2007	1978	1911	1975	1833	1962	1910	1927	2003	2121	1921	1990	1968	1960	1952	1973	1908	1934	2057	1949	1950	1990	1968	1841	2044	2024	1970	1916
256.92	1931	1936	1975	1886	1946	1964	1927	1931	1909	2009	1980	1925	1916	1950	1952	1953	1973	1912	1978	1945	1978	1907	1933	2010	2007	1898	1926	1943	1866	2009	1969	1896	1881	1985	1935	1946	1984	1825	1968	1975	1863	1980	1913	1991	1898	1971	2020	1745	1926
257.39	1933	1870	1955	1790	1937	1885	1947	2028	1918	1868	1947	1900	1927	1912	1824	1901	1893	1911	1925	1923	2009	1849	1928	1994	1983	1989	1973	1852	1935	1960	1936	1954	1872	1952	1862	2034	1926	1969	1950	1933	1897	1976	1908	1968	1951	1903	2055	1764	1950
257.86	1838	1892	1903	1931	1880	1833	1844	1879	1836	1982	1916	2080	1947	1892	1933	1997	2252	1997	1917	1908	1886	1785	1884	1944	2031	1916	1916	1902	1934	1978	1940	1955	2033	1940	1927	1993	1940	1926	1903	1823	1922	1970	1929	1892	1934	1912	1874	1994	1917
258.33	1650	1934	2036	1948	1954	1944	1894	1967	1897	1902	2041	1997	1959	1926	1910	2044	2070	1876	1911	1933	1929	1991	1900	1942	2027	1934	1932	1937	1963	1945	1963	1943	1956	1861	1961	2062	1966	1942	1928	1896	2037	2052	1988	2001	1854	1931	1963	2032	1950
258.8	1726	1948	1979	1916	1881	1905	1901	1978	1820	1912	1989	1954	1888	1908	1958	1993	1906	1910	1872	1889	1876	1966	1950	1868	1865	1876	1932	1838	1940	2090	1901	1966	1968	1880	1955	1914	1900	1852	1916	1936	1896	1983	1915	1816	1881	1964	1865	1948	1962
259.27	1876	2155	1914	1868	1993	1932	1980	2017	1976	1969	1907	1853	1914	1850	1942	1924	1892	1940	1856	1996	1907	1945	1932	1901	1889	1860	1943	1964	2054	1968	1916	1965	2038	1932	2022	1928	1948	1917	1896	1945	1959	1966	2089	2060	2010	1969	1946	1944	2014
259.74	1903	1998	1956	1829	1931	1919	1910	1924	1941	1926	1951	1910	1934	2007	1940	1939	1908	1920	1941	1810	1933	1880	1965	1983	1924	1913	1991	1926	1885	1932	1892	1924	2035	1985	1964	1872	1828	1987	1957	1954	1929	1978	1970	1928	2025	1962	1951	2057	1935
260.21	1910	1912	1910	1850	1951	1925	1956	1936	1929	1936	1838	1914	2032	2077	1964	1952	2053	2014	1905	1918	1902	1822	1625	2000	1836	1924	1968	1889	1923	1876	1998	1962	1994	2014	1950	1860	1696	1941	1918	1919	2001	1993	1920	1963	1970	1968	2000	2040	1931
260.68	1921	1946	1828	1918	1887	1852	1967	1983	1940	1990	1938	1977	2116	2132	2005	1954	2004	1985	1913	1828	1922	1948	1995	2014	1918	1977	1916	1946	2064	1945	2056	2132	1937	2038	2019	2029	1931	1900	1968	2044	1954	2033	1992	1991	2066	1961	1830	2044	1887
261.15	1960	2028	1860	1958	1930	1963	1975	2071	1941	1948	1969	1852	2096	2017	1947	1958	1923	1920	1916	1881	1910	1945	1990	1940	1966	1926	1923	1895	1984	1942	2006	1916	1917	1941	1970	1959	1962	2003	1963	1964	1929	1896	1959	1976	2052	1878	1996	1970	1808
261.62	1793	1938	1894	1897	1993	1968	1916	1970	1973	1950	1982	1870	1899	1778	1957	1898	1887	1886	1847	1877	1920	1924	1821	2018	1884	1873	1856	2002	1889	1865	1886	1949	1860	1923	1960	1854	1856	1973	1612	1782	1892	1952	1940	1948	1932	1910	1908	2007	1885
262.09	1889	1938	1894	1977	1908	1804	1906	1918	1977	1957	1959	1933	1972	1935	1957	1920	1932	1873	1889	1940	1918	1904	1910	1943	1957	1904	1918	1817	1908	1838	1931	1958	1872	1977	1937	1820	1913	1951	1924	1955	1901	1965	1962	1925	1988	1972	2013	2004	1977
262.56	1984	1922	1919	2026	1947	1961	1965	1950	1911	1944	1929	1934	2014	1966	1991	2144	1916	1980	1972	1922	1942	1889	2021	1982	2021	1972	2069	1863	1962	1958	2036	1900	1969	1900	2083	1983	1884	1985	1957	1955	2005	2006	2146	1979	1878	2068	2033	1918	1968
263.03	1868	1784	1927	1965	1885	1916	1925	1916	1918	1921	1905	1902	1973	1973	1966	1892	1939	1912	1861	1912	1921	1928	1901	1918	1860	1880	2024	2024	2056	1925	2002	1877	1908	1941	1792	1955	1876	1932	1921	1925	1971	1949	1980	1978	1897	1909	1932	1999	1846
263.5	1854	1830	1966	1887	1938	1935	1910	2136	1910	1896	1995	1895	1896	1985	1967	1895	1948	1908	1900	1842	1921	2082	1992	1953	1946	1954	1898	2005	2016	1920	2074	1939	1933	1948	1935	1923	1924	2060	1900	1901	2097	2020	1906	1884	1981	1869	1930	2089	1871
263.97	1933	1973	1909	1931	1946	1954	1976	2002	1883	1946	1885	1927	1937	1869	2125	1944	2015	2089	1924	1926	1894	2060	2016	1973	1967	2009	1960	1963	1981	1929	1972	1916	1940	2077	1914	2007	1994	2062	1976	1898	1966	2029	1964	1986	1991	1988	1975	1946	1973
264.44	1919	1900	1905	1972	1964	1829	1804	2022	1972	1932	1904	1905	1928	1962	2176	1980	1946	1930	1950	1945	1950	1920	1889	1909	2060	1942	1993	1924	1955	1968	1919	1955	2035	2095	1964	2006	1952	1924	1831	1902	1926	1975	2025	1964	1944	1956	1916	1918	1948
264.91	1908	1853	1877	1862	1826	1877	1816	1832	1927	1844	1922	1860	1927	1914	1845	1801	1947	1871	1918	1937	1901	1955	1916	1889	1918	1893	1969	1911	1967	1910	1901	1823	1865	1967	1901	1978	1908	1927	1860	1905	1802	1890	1914	1926	1908	1925	1925	1948	1968
265.38	1884	1905	1938	1948	1951	1946	2062	1944	1992	1910	1934	1780	2133	1998	1940	1847	1908	1978	1934	2076	1982	2047	1929	1951	1962	1965	1973	1996	2042	2009	1983	1954	1905	1987	2002	1964	1942	2001	1971	1980	2046	1957	1940	2000	1961	2038	1986	1964	1994
265.85	1805	1943	1932	1928	1939	1909	2013	1960	1940	1928	1907	1967	1978	1801	1971	1932	1918	1922	1989	1918	1960	1871	1908	1939	1900	1970	1934	1975	2057	2006	1938	1912	1948	2029	2024	1882	1890	1900	1920	2013	1990	1695	1978	1916	1924	1949	1917	1945	1947
266.32	1906	1965	1858	1953	1936	1935	2015	1921	1942	2070	1941	1987	2007	1824	1983	2010	1980	1979	2052	1841	1983	1930	1882	1960	1902	1893	1976	1958	2069	1983	2004	1772	1993	2031	1868	1968	1951	1880	1850	1956	1959	1879	1956	1819	1947	2023	2138	1972	1993
266.79	1887	1901	1926	1966	1825	1957	1958	1831	1900	1997	1936	2002	1932	1940	2000	1912	1952	1953	1984	1932	2050	1886	1988	1985	2013	2038	1954	1934	1937	1951	2149	1950	1967	1977	1964	1836	1980	1781	1864	1921	1895	1980	1951	1965	1934	1977	2121	1962	1933
267.26	1906	1924	1948	1952	1854	1888	1964	1873	2010	1963	1998	1944	1984	1954	1987	1918	1960	1924	1963	1905	2005	2023	1951	2022	2018	2002	2008	2084	1959	1981	2009	1890	2009	1983	1996	1752	2027	1878	1951	1980	1910	1974	1966	1966	1996	2024	1887	1990	2001
267.73	1900	1896	1884	1910	1897	1853	1911	1911	2111	1786	2093	1935	1874	1821	1991	1912	1857	1906	1915	1904	1868	1919	1887	1879	1935	1936	1977	1876	1944	1932	1925	1865	1962	1900	1866	1935	1971	1996	1881	1942	1869	1953	1853	1918	1968	1990	1896	1907	2141
268.19	1902	1945	1985	1820	1880	1941	1964	1946	1901	1829	1900	1959	1858	1861	1946	1941	1896	1897	1805	1936	1909	1955	1950	1913	1914	1916	1981	1940	1888	1998	1967	1857	1952	1900	1959	1920	2013	2003	1929	2009	1957	2010	1899	1970	1900	2004	1966	2001	2030
268.66	1876	1789	1854	1862	1900	2015	1940	1912	1982	1788	2037	1951	1983	1909	1780	1847	1945	1861	1920	1925	1936	1902	1877	2000	1925	1906	1912	1927	1921	1954	2150	1913	1949	1956	1973	1901	1891	1876	1928	1881	1896	1953	1938	1878	1924	1940	1906	2057	1947
269.13	1963	1857	1850	1916	1891	1964	1929	1910	1884	1840	1876	1780	1970	2009	1937	1831	1765	1989	1932	1839	1932	1868	1904	1968	1940	1884	1953	1833	1892	1921	1967	1903	1886	1930	1957	1943	1916	1868	2072	1810	1962	1945	1888	1900	1973	1922	1812	1940	1909
269.6	1916	1932	1908	1916	1892	1838	1832	1917	2025	1868	1928	2126	1994	2016	1962	1903	1813	1940	1931	1900	1958	2087	1940	1948	1991	1946	1945	1902	1936	2040	1913	1957	1951	1984	1947	2069	1964	1980	1980	2020	2020	1984	1959	1923	1973	1980	1852	1856	1927
270.07	1908	1952	1905	1924	1932	1862	1874	1941	1944	1849	1951	1974	1912	1966	1917	1910	1896	1951	1942	1947	2009	1896	1951	1965	1868	1900	1836	1943	1927	1951	1938	1953	1930	2084	1956	1940	1948	1972	1934	2025	1991	2080	1958	1972	2070	1964	1917	1865	1963
270.54	1734	1984	1800	1904	1939	1920	1916	1873	1852	1972	1903	1921	1876	1980	1929	1740	1934	1942	1931	1933	1912	1903	1913	1936	1871	1896	1836	2014	1933	1951	1985	1941	1978	1939	1942	1861	1965	1945	1959	1937	1938	2052	1977	2018	1948	1996	1911	1920	1937
271.01	2001	2189	1919	1924	1952	1872	1937	1951	1916	1977	1936	1872	1887	1937	1948	1840	1854	1905	1871	1825	1949	1908	1960	1861	1931	1972	1948	1877	1941	1857	1954	1875	1918	1955	1992	1947	1934	2069	1913	1984	1952	1964	2040	1987	1945	1843	1924	1993	1970
271.48	1970	2097	1948	1916	1936	1928	1918	1909	1941	2077	1944	1914	1924	1927	1997	1902	1847	1833	1957	1914	2052	1930	1967	1835	1880	2016	1980	1951	1944	1902	1962	2023	1952	1940	1932	1930	1940	1931	1901	2000	1930	1929	1988	1934	1910	1913	1972	1912	1766
271.95	1911	1926	1934	2011	1942	1918	1912	1923	1910	1959	1916	1922	1944	1922	1846	1919	1929	1875	1961	1977	2109	1814	2115	1933	1763	1880	1931	1825	2156	1962	1973	1957	1848	1902	1936	1925	1801	1937	1941	1932	1943	1979	1945	1953	1968	1934	2001	2010	1944
272.42	1917	2013	2043	2002	1999	1864	1954	1890	1940	1924	1933	1983	1934	1936	1917	2049	1950	1969	1957	2030	2009	1900	1952	2140	1858	1956	1889	1905	2045	2002	2038	1834	2007	1966	1988	1949	2006	1981	2008	2022	1950	1965	1996	1939	1981	1967	2021	1878	2011
272.89	1909	1776	1988	1917	1900	1806	1880	1887	1858	1939	1923	1909	2084	1950	2008	2044	1959	2084	1913	1879	1894	1842	1865	1885	1899	1872	1705	1847	1937	1894	1900	1900	2078	1905	1856	1893	1958	1905	1922	1965	1935	1909	1947	1935	1833	1901	1874	1949	1913
273.36	2011	1973	2104	1903	1880	1894	1860	1939	1821	1948	1990	1896	1930	1971	1975	2060	1983	1916	1879	1914	1959	1948	1918	1892	1946	1951	1867	1937	1953	1900	1956	1982	1980	1849	1917	1973	1940	1952	1907	2107	1932	2090	1917	1943	1943	1909	1952	1962	1961
273.83	1896	1956	2028	1886	1951	2038	1874	1986	1913	1914	1876	1896	1898	1884	1964	1962	1927	1844	1918	1877	2015	1939	1882	1921	1870	1957	1908	1924	1952	2058	1920	2094	1893	1886	1935	2027	1907	1950	1949	1942	1879	1926	1908	1924	1969	1906	1901	1912	1940
274.29	1913	1900	1908	1714	1892	1948	1968	1975	1956	1940	1910	1850	1946	1871	1925	1937	1917	1916	1894	1999	1846	1982	1925	1930	1927	1768	1933	1750	2099	1821	1906	1924	1944	1931	1958	1925	1882	1955	1944	1936	2016	1961	1900	1972	1943	1932	1956	1990	1930
274.76	1881	1856	1904	1879	1876	1871	1922	1902	1945	1838	1822	1901	1941	1910	1892	1928	1933	1946	2054	1972	1943	1954	1948	1930	1931	1792	1956	1879	1951	1860	1939	1948	1879	2020	1860	1958	1833	1944	1965	1903	2103	1948	1872	2099	1950	1809	2005	1993	2014
275.23	1932	1916	1896	1773	1983	1920	1922	1918	1998	1888	1774	1961	2064	2056	2008	1908	2052	1977	2046	1892	1932	1754	1878	1966	1938	2050	1988	1912	1975	1836	1975	1992	1929	2132	1913	1921	1899	1953	1933	1957	2079	1956	1920	1943	2057	1747	1922	2107	2024
275.7	1971	1999	1978	1940	2017	1888	1990	1978	1942	1972	1866	1924	2093	2148	2220	1973	2107	2010	2030	1805	1965	1981	1940	2029	1960	2079	1888	1979	2114	1940	2136	1944	1965	2186	1956	2012	2045	1982	2008	1925	1988	2053	2013	2022	2092	1997	1976	2024	1935
276.17	1900	2029	1916	1892	1963	1944	2095	1963	1950	1955	1896	1977	1877	1965	1927	1957	1934	1988	1890	1869	1920	1956	1888	1991	1948	1941	1806	1820	2020	1930	2050	1948	1911	2063	1921	1914	1943	1947	2139	1935	1902	1990	1969	1960	2057	1905	1988	1982	1849
276.64	1725	1989	1918	1872	1933	2049	2058	2097	1937	2186	1937	1963	1859	1949	1926	1969	1917	1940	1909	1931	1969	1941	1942	1953	1958	1965	1941	1921	1940	1935	1847	2009	1981	1977	1965	1961	1887	1958	1925	1988	1979	1986	1953	1944	1913	1939	1964	1939	1904
277.11	1927	1885	1958	1956	1926	1920	1937	1921	1975	1963	1974	1793	1878	1958	2019	1948	1918	1957	1892	2037	1972	1904	1981	1936	1916	1943	1950	1966	1993	1990	1944	1974	1936	1988	1951	1888	1923	2008	1924	1964	1886	2007	1926	1977	1929	2007	1989	2000	1969
277.58	1901	1992	2056	1971	1974	2008	2036	2002	2092	1933	1989	1930	2013	1990	1998	2143	1822	2016	2044	1892	2024	1918	1953	1984	2032	2026	2188	2008	2051	1938	2002	1969	1962	2010	1964	1913	1995	2057	2021	1885	2024	2056	1997	2117	1913	2040	1984	2064	2051
278.05	1791	1820	2079	1902	1868	1910	1931	1941	1952	1944	1932	1941	2022	1731	1960	1905	1940	1872	1934	1848	1927	1904	1933	1884	1961	2137	2015	1932	1941	1825	2071	1879	1935	1925	1980	1963	1852	1948	1996	1775	1977	2001	1960	2072	1896	1736	1897	1955	1860
278.52	1798	1877	2026	1912	2041	1918	1974	2037	1889	1896	1972	1950	1941	1967	1948	1866	1952	1964	1906	1893	1978	1976	1841	1902	1929	2013	1929	1901	1947	1931	2044	2030	1927	1985	1900	1812	1960	2044	1952	1916	1898	1885	1872	1887	1973	1939	1980	1943	1881
278.98	1914	1990	1954	1982	1974	1968	1956	2014	1948	1876	1862	1944	1973	1799	2040	1926	1945	2011	1908	1956	1969	2095	2085	2028	1983	1928	1989	1954	1945	2019	1807	1993	2018	2037	1946	1909	1965	2010	1912	1898	1938	1943	1944	2015	1992	1980	2002	1911	1982
279.45	1909	1917	1872	1943	2001	1900	1928	1947	1737	1954	1852	1950	1934	1841	1848	1932	1916	1879	1913	1934	1901	1920	1997	2000	1995	1961	1954	1930	1950	1924	1930	1998	1893	1986	1979	1980	1930	1977	1762	1916	1904	1997	1932	1948	1976	1948	1923	1887	1910
279.92	1900	1917	2140	1806	1869	1913	1902	1972	1856	1844	2005	1872	1895	1960	1859	1822	1966	1892	2026	1896	1952	2021	1920	1908	1994	1895	1959	1920	1855	1959	1970	2087	1862	1968	1922	1928	1977	1905	1780	1931	1930	2007	1881	2016	1919	1932	1932	1967	1956
280.39	1824	1947	2041	1887	1912	1834	1985	1954	1959	1862	1809	1911	1986	1884	1930	1927	1942	1930	1986	1923	1954	1973	1899	1887	1944	1912	1945	1991	1948	2044	1876	1950	1947	1944	1945	1944	1978	1936	1978	1975	1916	1941	1914	1980	1796	1945	1949	1974	1948
280.86	1900	1864	1820	1924	1934	1934	1936	1950	1905	1971	1831	1986	1921	1916	2002	1874	1933	1959	1932	1860	1826	1847	1984	1961	1909	1953	1935	1842	2024	1978	1878	1911	1993	1999	2010	1940	1898	1858	1913	1957	1982	1824	1905	1926	1885	1948	1949	1933	1921
281.33	1887	1949	1852	2031	1935	1931	1903	1916	1904	2011	1945	2044	1929	1871	2044	1913	1859	1914	1883	1757	1887	1939	1892	1926	1889	1896	1863	1844	1977	1953	1901	1892	1949	1981	1955	1948	1969	1939	1933	1909	1875	1907	1954	1924	1916	1958	1888	1982	1936
281.8	1911	1994	1938	1965	1948	1894	1894	1947	1933	1966	1964	2119	1958	1932	2005	1931	1762	1956	1931	1935	1960	1892	1945	1955	1940	2036	1903	1956	1936	1982	1954	2084	1951	1985	1963	1947	1952	1844	1900	1925	1817	1983	1952	1945	1992	1985	1921	1982	1941
282.27	1895	1972	1905	1845	1984	1907	1971	1860	1931	1945	1951	2031	1978	1945	1971	1951	2012	1933	1852	1945	1932	1879	1962	1922	2004	1929	1962	1799	1946	2005	1978	2021	1980	1972	1955	1793	1942	1937	1912	1954	1881	2004	1943	2048	1914	1834	1876	1876	1977
282.73	1987	2056	1927	1870	1936	1918	1908	1953	1909	1944	2086	1956	1835	1847	1940	2018	1890	1939	1900	1955	1953	1900	1942	1810	1957	1939	1956	1828	1980	1944	1975	1888	1973	1885	1948	1900	1972	1800	1941	1974	1933	1943	1958	1962	2013	1849	1948	1889	2157
283.2	1877	2062	1932	1957	1935	1908	1892	1974	2046	1967	1934	1908	1828	1916	1964	1900	1923	1931	1953	1921	1927	1913	1939	1916	1856	1937	1971	1968	1973	1949	1967	1959	1968	1907	1974	1903	1902	1901	1949	1934	1951	1927	1929	1932	1914	1934	1943	1966	2034
283.67	1869	1741	1927	1910	1917	1951	1923	1892	1946	1934	1910	1933	1963	1932	2281	1914	1913	1806	1928	1889	1848	1828	1894	1916	1937	1932	1897	2069	1954	1929	1991	1935	1941	1984	1952	1929	1813	1964	1952	1830	1942	1944	1948	1953	1913	1945	1928	2026	1934
284.14	2031	1967	2059	1923	1908	1945	1957	1984	1934	2012	1905	2036	1953	1968	2084	1950	1965	1920	1977	1777	1866	1887	1846	1820	1943	1957	1947	1953	1970	1979	2035	1937	1845	2020	1976	1979	1896	1955	2137	1932	1969	2003	1978	1957	1999	1993	1975	2119	1976
284.61	1902	1912	1967	1913	1854	1876	2049	1880	2068	1957	1836	1982	2188	1955	1900	1891	1896	1914	1916	1828	1977	1841	1959	1871	1949	1926	1924	1896	1991	1935	1931	2008	2015	1950	1940	2062	1869	1918	1942	1991	1937	1898	1952	1962	1926	1937	1850	1900	1951
285.08	1954	1968	1944	1962	1860	1916	1957	2016	1993	1810	1896	1930	1992	1816	1980	1912	1968	1969	1944	1972	1928	1961	1986	1894	1963	1920	1872	1920	2015	2050	1989	1951	1953	1917	1990	1950	1941	1976	1955	2030	1967	1840	1922	1904	2096	2012	1973	1947	1944
285.54	1900	2011	1853	1864	1898	1884	1935	1916	1864	1933	1900	1890	1835	1819	1968	1917	1928	1900	1832	1929	1966	1892	1866	1886	1926	1844	1834	1938	1952	2008	1936	1954	1937	1889	1925	1909	1925	1953	1928	1947	1912	1916	2012	1948	2049	1774	1878	1949	1943
286.01	2000	1958	1848	1767	1922	1893	1908	1949	1864	1944	1943	1909	1923	1916	1884	1905	1830	1849	1916	2068	1914	1905	1987	1910	1943	1866	1963	1740	1947	1888	1959	1872	2092	1936	1935	1916	1909	1869	1934	1923	1958	1889	2020	1952	1918	1815	1909	1966	1726
286.48	1975	1951	1996	1880	1953	1951	2017	1953	1919	2062	1945	1939	1968	1952	1981	1956	1967	1952	1939	1891	1941	1953	2001	1942	1998	1912	1961	1897	2040	2009	1998	1964	1979	1814	2038	1950	1956	1955	1970	2013	2010	2054	2060	1979	1987	1889	2021	1954	1964
286.95	1929	1933	1981	1989	1966	1956	1946	1935	1982	1992	1939	1945	1934	1987	1998	1955	1943	1922	1931	1906	1993	1814	1929	1860	1942	1965	1962	2036	2006	1977	1909	1990	1995	1878	2062	1966	1938	1975	1947	1959	1977	1967	2008	1906	2002	1980	1992	1886	2143
287.42	1988	1979	1966	1922	1980	2002	1944	1993	1960	1900	1885	1946	1911	1984	1937	1997	1967	1933	1960	1916	1931	1913	1922	1996	2004	1996	1937	2012	2002	1971	2045	2015	1965	1950	2050	1895	1855	1989	2015	1977	2004	1951	2026	1962	1930	2012	1967	1919	1954
287.89	1945	1997	1943	1966	1924	2017	1930	1974	1983	1901	1900	2000	1860	1935	1892	2117	1907	1950	1910	1941	1993	1905	1932	1996	2053	1962	1898	1914	1991	1982	1979	1958	1974	2089	1973	1929	1979	1961	1961	1897	1967	1973	1974	1990	1989	1993	1934	2042	1948
288.36	1892	2020	2033	1900	1976	1868	1997	2066	1927	1916	1740	1895	1884	1953	1961	2044	1986	1941	1903	1941	1971	1935	1937	1945	1918	1922	1908	1930	1914	1940	1991	1889	2007	1962	1909	1929	2004	1884	1885	1917	1902	2040	1964	1978	1966	1947	1944	1978	1950
288.82	1984	1920	2004	1845	1943	1898	1931	1955	1979	1917	1933	2077	1877	1848	1997	1896	1800	1941	1838	1763	2081	1931	1938	1877	1925	1935	1936	1946	1745	2103	1973	2001	1944	1934	1903	1911	1916	1953	1962	1926	1799	1995	1860	1948	1931	1855	1948	1953	2015
289.29	1942	1940	1937	1870	1935	1950	1982	1999	1890	1916	1968	1949	1857	1902	1975	1979	1918	1980	1944	1964	1937	2047	1932	1970	1950	2015	1961	1934	2048	1949	1916	1919	1978	2009	1852	1934	1964	2002	1950	1927	2026	1987	2089	2126	2069	1891	1980	1994	2001
289.76	1869	1922	1948	1910	1932	1920	1907	1932	1978	1828	1926	1878	1943	1834	1995	1903	1945	1922	1928	1931	1934	1932	1930	1900	1986	1863	1943	2006	1943	1923	2003	1920	1936	1959	2021	1967	1856	1959	1947	1893	2005	1753	1938	2120	1930	1882	1962	1960	1905
290.23	1900	1948	1881	2008	1847	1914	1908	1888	1937	1928	1769	1921	2087	2027	2076	1828	2036	1913	1900	1921	1900	1961	2013	1912	1937	1937	1944	1962	1881	1917	1931	1913	1900	2073	2030	1855	1874	1971	2055	1887	1914	2002	1947	1928	1918	1893	1863	1972	1900
290.7	1930	1940	1909	2018	1988	1816	1966	1960	1940	1812	1940	1862	2028	1991	2026	1880	2069	2141	1929	1876	1932	2055	1950	2029	2013	1927	1919	1813	1997	1984	2040	1972	1979	2030	1941	1833	1937	1792	1996	1900	1896	2026	1989	1977	2006	1983	1838	1945	2004
291.16	1911	2020	1925	1947	1939	1959	1946	1938	1825	2012	1808	1918	1970	1924	1958	1896	1928	2004	1949	1881	1982	1924	1836	1940	1940	1932	1843	1872	2046	1962	1922	2070	1946	1958	1898	1945	1965	1996	1839	2016	1921	2020	1989	1916	1993	1962	1864	1971	1951
291.63	1707	1933	1856	1920	1883	2042	1877	1911	2000	1974	1861	1914	1937	1977	1917	1885	1895	1901	1876	1856	1966	1872	1931	1955	1884	1901	1901	1881	1888	2020	1857	1839	1992	1951	1892	1863	1798	2004	1648	1947	1888	2018	1833	1924	1672	1885	1876	1882	1889
292.1	1875	1888	1750	1935	1908	1896	1962	1976	1948	1933	2036	1982	1853	1926	1911	1936	1944	1927	1872	1940	1930	2025	1958	1940	1958	1960	1916	1940	1886	1978	2118	1884	1966	1934	1929	1927	1897	1889	1937	1877	1848	1981	1925	1956	1917	1925	1875	1924	1930
292.57	1900	1909	1917	1929	1935	2044	2024	1956	1964	2040	2070	1935	1930	2088	1987	2055	2142	1916	2017	1935	2068	2001	2009	1918	1986	1860	2076	1884	1939	1902	2057	1872	1996	1977	1887	1963	1996	1761	1993	1926	2016	1967	1966	1943	1883	1923	1904	1962	1959
293.04	1908	1809	2025	2038	1853	2022	1972	1984	1973	2016	1952	1807	1987	2014	2033	1921	2129	1880	1969	1952	1986	1914	1956	1920	1966	1923	2043	1901	2056	1926	1900	1954	1970	1948	1944	1970	1833	1941	1933	1901	1981	1966	1964	1958	1900	1930	1955	1979	1908
293.5	1845	1908	2027	1924	1895	1925	1929	2008	1921	1953	1885	1852	1909	1928	1947	1893	1951	1884	1844	1949	1946	1994	1990	1849	1808	2003	1892	2020	2010	1870	1814	2100	1904	1981	1932	1954	1944	1837	1863	1854	1931	1968	1852	1922	1980	1934	1952	1947	1878
293.97	1989	1982	1953	1997	1958	1895	1934	2040	1992	1989	2028	2020	1983	2038	1997	1871	1980	1967	1895	1931	1938	1948	2001	1948	1884	1930	1984	1792	1887	1980	1967	1958	1986	1954	1990	1961	1977	2025	1944	1907	1984	1973	1876	1995	2060	1969	1963	1873	1996
294.44	1877	1942	1919	1957	2032	1820	1967	1953	1873	1937	2008	1956	1964	2038	2029	1853	1956	2014	1966	2068	1924	1923	2033	1964	1988	1904	1977	1730	1905	2006	1996	1940	1934	1932	1934	1946	1966	1886	1800	1938	1955	1972	2095	1980	1898	2015	1946	1861	1859
294.91	1944	2066	1967	1892	1894	1839	1927	1961	1950	1804	1936	1943	2005	1988	1809	1834	1927	1947	1929	1982	1942	1968	1934	1944	1965	1900	1982	1904	1940	1949	1949	1956	1931	1928	1966	1979	1946	1854	1841	1909	1916	1966	2032	1989	1966	1904	1953	2046	1836
295.38	1852	1946	1941	1952	1963	2027	1897	1937	1938	1917	1926	1914	1973	1994	1936	1838	1879	1940	1919	1939	1957	2142	1956	1944	1845	1937	1947	1955	1983	2036	1972	2024	1946	1953	1965	1909	1947	1953	1994	1976	1935	2016	1969	1996	1964	1944	1961	1981	1975
295.84	1860	1987	1865	1949	1917	1943	2005	1960	1923	1956	1981	1882	1920	2000	1876	1941	1906	1960	1952	1958	2012	1952	1997	2118	1863	1957	1924	1940	1946	1992	1988	1845	2016	2057	1972	1988	1959	1946	1935	1986	1953	1961	2011	2011	1934	1978	1968	1948	1966
296.31	1873	1977	2011	1909	1979	1916	1994	1866	1930	2052	1922	1927	1748	1978	1983	1933	1921	1923	1925	1769	1782	1922	1912	1920	1944	1910	1869	1924	1969	1913	1924	2076	2108	1961	1908	2034	1962	1977	1932	1986	1958	1817	1909	2022	1977	1951	1892	1945	1959
296.78	1950	1956	2011	1949	1936	1969	1903	1852	1909	1985	1977	2051	1911	1900	2047	1953	1941	1900	1944	1944	1972	1866	1940	1944	1965	1988	1841	1947	1931	1980	1980	2120	2110	1997	1945	1961	1985	1876	1944	1991	1960	1855	1990	1944	1964	1972	1963	1977	1977
297.25	1956	2014	1960	1956	1876	1898	1916	1876	1932	1972	1977	1968	1943	1887	2048	1955	1990	1975	1941	1988	1969	1970	1912	1967	1941	1868	1970	1890	2045	2008	2039	2048	2050	2037	2032	1856	2049	1993	1951	1906	1913	2069	2015	2020	2010	1993	1956	2016	1978
297.72	1894	2015	1973	1869	2054	1890	1940	2038	2000	1932	2108	1966	1821	1947	1968	1942	1863	1912	1895	1930	1914	1984	1913	1919	1917	1926	1988	1692	1994	2005	2023	1965	2150	1872	1986	1880	2037	1887	1941	1895	1913	1933	1935	2007	2068	1989	1923	1988	1919
298.18	1963	2015	1961	2135	2053	1928	2036	2071	2076	2037	1951	1983	1921	2046	2096	1966	1971	1844	1948	1975	1957	1989	1999	1923	1992	1930	2013	1888	2024	2219	2125	2031	2108	2083	2205	2023	2009	1924	1990	1984	1980	1988	1948	2172	1935	1997	2061	2034	2177
298.65	1973	1920	1921	1999	1994	1966	1969	2036	1944	1973	1931	1980	2054	2028	2140	1963	1984	1921	1852	1990	1997	1952	1961	1863	1946	1928	2042	2035	2033	2047	2008	2054	2026	2116	2129	2062	1953	2039	1994	1925	2038	2011	1992	2008	2057	1870	2027	2204	2073
299.12	2144	2037	1992	2017	2062	2014	2046	2040	2001	2022	2024	2073	2019	2033	2084	2022	2011	1997	1991	1914	2066	1941	1992	2005	1815	2044	2002	2029	2076	2026	2004	2070	1933	2087	1980	2029	2025	2085	2244	2016	2039	2089	2025	1895	2100	1951	2057	2258	2086
299.59	2017	1999	2009	2000	1993	1964	1988	2057	2095	2104	2003	1981	2055	2095	1983	1954	1962	2068	1950	1844	2034	1987	1972	2069	1999	1992	2030	2032	2036	2068	2067	2083	1916	2081	2023	2112	1913	2077	2007	2019	2170	2047	2057	2095	2109	2012	2051	2017	2077
300.05	1974	1949	2050	1963	2010	1925	1999	1952	2128	2098	1973	2002	2126	1953	2037	2014	2060	2087	2010	2005	1967	2032	2015	2028	2060	2009	1852	2002	2034	2107	2092	2054	2115	1971	2036	2049	1993	2092	1888	2035	2059	2088	2051	2060	2194	2052	2089	2048	2086
300.52	1997	2120	1882	2023	2081	1964	2047	2063	2060	2053	1991	2008	1926	1975	2098	1986	2073	1994	2037	1922	2080	2012	2000	1996	2078	2021	1931	1935	2030	2111	2135	2079	2202	1985	2088	1968	1969	2076	2005	2077	2145	2053	1980	2053	2104	2019	2099	2103	2071
300.99	2169	2196	1927	1986	2076	2086	2110	2134	2108	2090	2137	1929	2116	2048	2148	2081	2217	2068	2127	1874	2102	2057	2114	2135	2065	2106	2111	2090	2130	2242	2172	2108	2159	2129	2124	2052	2076	2074	2080	2033	2092	2205	2041	2156	2244	2135	2028	2164	2136
301.46	2100	2060	2008	1956	2077	2046	2168	2079	2106	2161	2052	2029	2116	1983	2096	2026	2045	2050	2067	1937	2012	2034	2094	2102	2089	2204	2047	2013	2112	2038	2165	2096	2129	2152	2093	2080	2073	2084	2049	2084	2040	2110	2093	2172	2167	2151	2072	2304	2139
301.93	2022	2144	2057	2044	2222	2064	2130	2132	2107	2199	2078	2070	2126	2144	2159	2026	2066	2061	2069	1994	2074	2093	2199	1984	2115	2217	2068	2103	2127	2128	2282	2136	2164	2179	1872	2157	2049	2173	1864	2042	2083	2215	2097	2237	2163	2232	2111	2221	2204
302.39	2073	2153	2082	2109	2340	2148	2183	2204	2094	2091	2124	2170	2166	2185	2223	2182	2167	2069	2118	2063	2194	1900	2131	1954	2179	2112	2148	2043	2209	2182	2156	2160	2222	2208	2141	2260	2118	2179	2097	2129	2116	2257	2178	2223	2176	2196	2238	2281	2164
302.86	2076	2254	2123	2108	2191	2165	2243	2192	2117	2157	1911	2168	2207	2208	2165	2280	2160	2096	2076	2082	2223	2064	2094	2011	2213	2121	2223	2039	2178	2218	2343	2152	2214	2221	2125	2153	2206	2157	2120	2115	2113	2262	2197	2236	2255	2143	2192	2287	2148
303.33	2031	2202	2238	2169	2148	2072	1958	2179	2242	2377	2142	2096	2220	2211	2172	2157	2169	2132	2095	2078	2154	2164	2078	2134	2085	2102	2211	2093	2191	2237	2260	2196	2232	2209	2194	2076	2182	2214	2120	2145	2136	2443	2181	2223	2216	2121	2218	2228	2112
303.8	2047	2240	2047	2105	2176	2095	2258	2202	2128	2172	2254	2128	2186	2356	2284	2071	2178	2116	1857	2118	2239	2124	2116	2140	2186	2132	2232	2151	2179	2366	2207	2151	2211	2287	2221	2167	2284	2284	2101	2179	2094	2356	2194	2215	2300	2161	2231	2264	2144
304.26	2084	2238	2073	2002	2166	2046	2231	2244	2146	2117	2248	2080	2230	2336	2145	2036	2133	2132	2157	2115	2162	2202	2067	2134	2173	2068	2206	2077	2318	2218	2106	2158	2252	2279	2232	2172	2219	2202	2091	2107	2229	2290	2296	2164	2226	2135	2177	2186	2168
304.73	2065	2272	2112	2209	2264	2094	2235	2246	2178	2055	2214	2077	2178	2292	2228	2132	2244	2146	2149	2137	2160	2135	2103	2143	2178	2127	2185	2050	2183	2191	2267	2297	2326	2310	2166	2245	2093	2219	2117	2122	2211	2320	2196	2268	2233	2186	2096	2237	2229
305.2	2066	2262	2169	2217	2198	2154	2267	2193	2159	2206	2092	2005	2324	2242	2424	2138	2120	2175	2105	2116	2296	2152	2188	2164	2101	2167	2167	2080	2233	2305	2303	2286	2297	2451	2324	2280	2169	2256	2109	2105	2132	2421	2240	2318	2270	2166	2017	2174	2219
305.66	2025	2328	2184	2183	2203	2030	2282	2394	2255	2224	2294	2133	2348	2210	2364	2198	2225	2281	2153	2068	2279	2148	2156	2196	2103	2183	2182	2039	2247	2349	2528	2349	2350	2476	2242	2102	2171	2282	2087	2210	2134	2432	2256	2318	2525	2149	2145	2331	2288
306.13	2076	2404	2283	2186	2276	2171	2324	2415	2298	2200	2185	2242	2211	2353	2340	2072	2228	2164	2200	2134	2308	2213	2026	2284	2263	2229	2229	2097	2309	2461	2495	2398	2372	2343	2279	2266	2198	2367	2287	2354	2184	2472	2168	2393	2347	2260	2324	2329	2359
306.6	2088	2781	2283	2263	2372	2438	2334	2401	2352	2306	2292	2303	2397	2407	2423	2190	2255	2220	2288	2162	2312	2196	2292	2312	2228	2261	2352	2225	2382	2476	2508	2412	2552	2500	2363	2271	2237	2304	2196	2351	2272	2497	2261	2404	2364	2333	2356	2491	2327
307.07	2175	2449	2234	2240	2349	2248	2353	2489	2311	2267	2300	2244	2249	2381	2398	2198	2265	2196	2269	2012	2315	2350	2253	2267	2126	2234	2353	2191	2380	2407	2490	2425	2576	2453	2327	2248	2104	2311	2168	2265	2135	2511	2324	2417	2357	2308	2192	2360	2278
307.53	2180	2332	2292	2317	2420	2252	2435	2513	2356	2358	2405	2265	2321	2517	2414	2277	2384	2228	2231	2042	2403	2335	2091	2360	2238	2278	2428	2225	2306	2488	2506	2463	2506	2524	2284	2294	2310	2372	2233	2342	2279	2558	2360	2436	2324	2207	2271	2363	2305
308	2200	2488	2168	2288	2316	2337	2498	2512	2366	2394	2372	2262	2326	2451	2472	2254	2423	2188	2295	2156	2356	2238	2299	2441	2396	2321	2362	2204	2287	2378	2572	2588	2490	2476	2398	2358	2354	2453	2240	2377	2280	2645	2416	2400	2381	2266	2534	2367	2324
308.47	2112	2492	2349	2310	2547	2326	2528	2569	2351	2447	2330	2330	2337	2548	2496	2280	2360	2247	2187	2207	2369	2324	2232	2240	2280	2297	2340	2172	2364	2620	2420	2604	2432	2577	2480	2407	2373	2353	2308	2215	2362	2969	2333	2515	2500	2395	2524	2487	2452
308.94	2176	2445	2386	2349	2455	2299	2356	2608	2348	2372	2356	2295	2370	2650	2485	2340	2354	2212	2230	2222	2446	2242	2202	2360	2287	2437	2375	2228	2432	2625	2582	2533	2589	2628	2447	2286	2301	2410	2259	2308	2352	2620	2415	2543	2469	2374	2405	2401	2433
309.4	2246	2542	2413	2385	2498	2375	2519	2590	2500	2416	2527	2353	2524	2580	2469	2293	2384	2282	2330	2155	2485	2370	2414	2394	2276	2349	2521	2338	2516	2538	2648	2569	2529	2661	2406	2311	2300	2525	2312	2345	2358	2735	2488	2545	2527	2388	2491	2498	2444
309.87	2270	2668	2380	2448	2543	2473	2585	2618	2466	2486	2379	2399	2583	2633	2677	2294	2445	2314	2332	2167	2464	2425	2346	2473	2373	2406	2500	2264	2507	2658	2719	2580	2681	2544	2556	2383	2385	2553	2292	2366	2258	2776	2476	2490	2569	2407	2489	2573	2486
310.34	2227	2661	2341	2376	2550	2405	2628	2709	2476	2432	2368	2376	2581	2644	2645	2350	2483	2386	2302	2288	2500	2457	2310	2525	2414	2356	2479	2270	2541	2801	2784	2609	2679	2620	2397	2414	2341	2550	2367	2380	2356	2836	2529	2641	2500	2490	2499	2549	2349
310.8	2349	2708	2500	2505	2649	2447	2730	2760	2501	2567	2499	2475	2617	2725	2715	2445	2388	2478	2372	2368	2596	2485	2408	2534	2481	2420	2551	2334	2729	2817	2884	2739	2768	2816	2613	2557	2400	2657	2353	2518	2493	2923	2722	2694	2680	2514	2620	2595	2458
311.27	2372	2754	2612	2473	2700	2445	2772	2780	2561	2540	2641	2464	2611	2738	2500	2436	2620	2486	2502	2306	2548	2468	2379	2517	2492	2455	2670	2358	2690	2713	2792	2844	2758	2779	2551	2545	2477	2712	2417	2526	2487	2962	2716	2719	2772	2517	2643	2737	2549
311.74	2357	2702	2608	2483	2712	2463	2757	2613	2685	2608	2562	2561	2617	2772	2593	2467	2536	2543	2489	2310	2645	2420	2425	2572	2464	2569	2582	2354	2592	2770	2888	2670	2757	2885	2540	2548	2513	2581	2564	2522	2514	2949	2597	2740	2717	2485	2461	2723	2483
312.21	2380	2818	2554	2500	2656	2454	2841	2834	2618	2623	2595	2548	2802	2810	2698	2511	2532	2549	2600	2396	2625	2548	2523	2572	2573	2602	2647	2290	2786	2888	2993	2832	2766	2839	2737	2541	2593	2711	2561	2519	2774	3046	2681	2801	2797	2435	2578	2743	2666
312.67	2394	2838	2617	2516	2712	2374	2776	2862	2668	2710	2614	2358	2687	2862	2796	2472	2558	2488	2462	2193	2710	2511	2442	2651	2453	2478	2647	2310	2864	2824	2894	2820	2856	2773	2744	2549	2521	2620	2474	2510	2532	3026	2709	2787	2744	2526	2653	2771	2621
313.14	2351	2896	2684	2631	2786	2573	2803	2895	2892	2701	2584	2604	2644	2973	2684	2495	2637	2566	2526	2346	2724	2570	2503	2666	2585	2576	2700	2514	2813	2895	3008	2873	2894	2924	2661	2660	2557	2742	2527	2356	2521	2946	2772	2909	2759	2641	2752	2719	2575
313.61	2422	2909	2603	2588	2960	2537	2934	2929	2745	2772	2659	2604	2799	3044	2893	2538	2713	2524	2513	2415	2769	2646	2412	2590	2432	2480	2748	2506	2750	2968	3103	2877	2907	3080	2713	2799	2605	2890	2441	2447	2577	3028	2745	3002	2850	2784	2864	2804	2649
314.07	2575	2972	2657	2627	2901	2572	2952	3063	2755	2741	2765	2676	2837	2973	2954	2644	2800	2582	2524	2412	2770	2620	2474	2678	2498	2602	2739	2438	2849	3102	3130	2953	3034	3131	2846	2895	2629	3096	2648	2604	2612	3219	2807	2979	2945	2719	2741	2861	2739
314.54	2548	3054	2716	2684	2817	2581	3024	3032	2966	2885	2935	2691	3005	3028	2869	2628	2802	2632	2618	2466	2831	2616	2656	2719	2597	2686	2754	2424	2944	3077	3188	2960	3055	3200	2863	2858	2723	3039	2614	2713	2720	3280	2754	3116	2974	2764	2799	2949	2846
315.01	2476	3046	2716	2750	2890	2636	3018	3108	3121	2712	2752	2728	3096	3022	3001	2732	2854	2737	2690	2525	2832	2704	2666	2653	2781	2733	2774	2568	2952	3127	3385	3149	3109	3141	2888	2831	2680	3052	2622	2682	2644	3360	2820	3063	3088	2810	2891	3025	2853
315.47	2489	3204	2709	2777	2989	2666	3018	3164	2858	2750	2904	2712	2892	3023	2959	2622	2834	2703	2645	2503	2943	2770	2638	2717	2728	2762	2740	2557	2920	3192	3348	3158	3125	3160	2911	2821	2533	3045	2597	2698	2730	3545	2816	3105	3129	2865	2805	3002	2800
315.94	2629	3214	2742	2682	3005	2711	3111	3219	2958	2873	2828	2818	3046	3107	3025	2724	2918	2750	2715	2552	3082	2822	2791	2908	2769	2684	2937	2642	2980	3372	3463	3084	3241	3272	2899	2878	2706	3154	2658	2749	2749	3588	2988	3148	2976	2825	3038	3086	2857
316.41	2644	3228	2796	2655	3097	2724	3166	3162	2973	2958	2846	2910	3061	3092	3101	2839	3162	2712	2852	2592	2981	2770	2754	2882	2839	2721	2967	2601	3036	3279	3508	3244	3253	3348	3020	2870	2760	3105	2682	2838	2716	3535	2998	3106	3056	2810	3036	3124	3037
316.87	2638	3313	2891	2766	3193	2845	3247	3252	3054	3014	2935	3062	3170	3270	3137	2890	2865	2830	2759	2563	3012	2828	2829	2866	2947	2848	2961	2749	3056	3276	3416	3264	3423	3494	3124	2972	2853	3178	2789	2899	2797	3616	3102	3298	3205	2895	3007	3068	3104
317.34	2652	3281	2913	2972	3191	2922	3200	3378	3037	3066	2930	2995	3209	3276	3152	2884	2888	2837	2796	2553	3084	2850	2799	2852	2945	2820	2892	2621	3136	3407	3447	3250	3364	3460	3076	3111	2845	3140	2736	2855	2838	3635	3076	3282	3380	2936	3055	3298	3045
317.81	2768	3405	2961	2884	3156	2854	3301	3357	3116	3106	3069	2919	3128	3367	3124	2746	3039	2865	2842	2589	3130	2813	2776	3028	2737	2873	3112	2786	3133	3509	3524	3312	3409	3574	3060	3046	2959	3250	2801	2962	2848	3729	3078	3271	3329	2947	3070	3341	3007
318.27	2574	3316	3040	2864	3219	2886	3214	3507	3276	3214	3102	2976	3226	3342	3244	2830	3170	2817	2882	2699	3191	2933	2817	3022	2845	2942	3133	2697	3173	3522	3602	3358	3444	3484	3199	3058	2991	3271	2820	2970	2806	3825	3086	3309	3353	2965	3121	3385	2917
318.74	2669	3412	3126	2995	3279	2968	3462	3438	3294	3215	3038	2996	3358	3612	3395	2944	3184	2933	2813	2766	3364	2968	2878	3062	2934	3078	3210	2836	3218	3581	3684	3452	3599	3662	3305	3070	3056	3361	2897	3079	2918	3970	3317	3455	3342	3070	3228	3500	3123
319.21	2815	3655	3105	3128	3375	3027	3509	3580	3321	3339	3196	2984	3441	3660	3332	3014	3194	3072	3095	2837	3275	3221	3005	3192	3196	3015	3389	2860	3509	3612	3691	3529	3659	3793	3328	3181	3177	3365	2985	3164	2972	3981	3322	3548	3501	3123	3356	3542	3300
319.67	2759	3629	3098	2920	3382	2932	3420	3581	3307	3234	3092	2978	3407	3584	3404	2982	3164	2896	2989	2613	3164	3094	2973	3117	3041	2998	3226	2730	3310	3595	3786	3459	3662	3800	3242	3204	2981	3380	2905	3051	2890	3890	3161	3428	3438	3104	3136	3436	3166
320.14	2831	3666	3073	3132	3388	3132	3508	3751	3313	3309	3110	3084	3600	3521	3498	2999	3303	2964	3018	2759	3373	3065	3108	3144	3060	2980	3116	2776	3356	3702	3797	3608	3857	3916	3280	3281	3104	3380	2955	3145	3077	3977	3291	3628	3485	3182	3070	3486	3261
320.61	2860	3708	3215	3104	3606	2957	3715	3644	3337	3434	3267	3168	3541	3523	3532	3062	3246	2924	3042	2838	3458	3105	3020	3274	3120	3260	3236	2849	3287	3862	4027	3709	3783	3964	3336	3254	3113	3488	3032	3309	3060	4196	3410	3613	3654	3202	3344	3538	3427
321.07	2873	3752	3228	3047	3581	3004	3632	3708	3358	3612	3184	3141	3359	3693	3534	3004	3228	3001	3036	2681	3333	3044	3044	3196	3008	3249	3378	2996	3454	3769	3908	3652	3804	3845	3381	3206	3152	3495	2969	3161	3056	4207	3286	3638	3610	3180	3346	3530	3351
321.54	2711	3824	3234	3282	3557	3332	3600	3814	3386	3497	3322	3239	3577	3742	3560	3175	3371	3095	3104	2863	3482	3165	3070	3192	3145	3210	3452	2966	3580	3721	3979	3735	3816	3990	3482	3308	3190	3709	2883	3229	3276	4301	3278	3852	3684	3257	3481	3660	3457
322.01	2919	3888	3346	3340	3605	3009	3689	3859	3495	3456	3223	3253	3480	3785	3663	3145	3402	3148	3060	2908	3557	2883	3111	3286	3144	3162	3474	2941	3592	3788	4078	3772	3921	4163	3446	3348	3250	3574	3078	3273	3259	4250	3420	3868	3809	3162	3413	3605	3436
322.47	2945	3929	3346	3259	3633	3102	3834	3820	3492	3497	3273	3289	3516	3859	3634	3184	3285	3087	3157	2768	3581	3229	3150	3227	3240	3124	3552	2934	3603	3962	4161	3870	3929	4137	3388	3334	3199	3690	3055	3230	3254	4350	3535	3712	3728	3175	3449	3625	3408
322.94	3052	4012	3457	3260	3676	3238	3868	3796	3609	3545	3221	3362	3647	4059	3645	3232	3445	3066	3146	2902	3650	3324	3191	3375	3250	3213	3364	2959	3719	4073	4230	4068	3993	4125	3575	3404	3296	3584	3083	3341	3124	4484	3614	3970	3716	3324	3538	3812	3507
323.41	2894	3903	3495	3384	3783	3268	3778	3997	3614	3598	3362	3408	3723	3997	3724	3232	3588	3348	3280	2932	3620	3316	3117	3302	3287	3249	3512	2952	3760	4213	4356	3914	4060	4205	3640	3410	3380	3740	3019	3344	3159	4504	3585	3812	3875	3348	3589	3860	3597
323.87	3018	4116	3547	3431	3858	3338	3888	4248	3712	3704	3551	3421	3877	4019	3845	3388	3679	3333	3383	3000	3671	3375	3249	3364	3304	3417	3652	3077	3813	4240	4364	3945	4159	4308	3753	3518	3417	3847	3108	3364	3360	4636	3740	3976	3953	3452	3648	3864	3606
324.34	3024	4186	3542	3414	3952	3412	4058	4204	3788	3790	3432	3301	3992	4116	3902	3401	3695	3316	3333	3092	3803	3440	3420	3506	3361	3420	3722	3082	4096	4240	4416	4070	4120	4301	3734	3578	3380	3938	3220	3473	3391	4785	3779	4031	4084	3469	3764	3935	3681
324.8	3136	4230	3695	3453	4001	3458	4092	4316	3855	3828	3596	3381	3999	4053	3995	3412	3682	3373	3406	3123	3882	3565	3345	3585	3441	3444	3820	3148	3993	4360	4469	4203	4266	4456	3958	3546	3460	4016	3384	3511	3376	4791	3855	4314	4102	3562	3814	4060	3758
325.27	3191	4311	3588	3571	4078	3446	4186	4420	3927	3841	3604	3536	4013	4212	4072	3460	3835	3444	3582	3076	3862	3573	3361	3589	3537	3328	3879	3219	4023	4544	4641	4271	4340	4580	4015	3722	3536	4068	3442	3639	3480	4804	3901	4301	4167	3472	3868	4196	3793
325.74	3284	4471	3744	3564	4133	3514	4269	4417	3958	3945	3704	3652	4004	4382	4228	3647	3657	3520	3452	3126	3981	3501	3496	3654	3665	3467	3913	3205	4179	4578	4647	4300	4361	4643	3952	3687	3510	4136	3411	3565	3516	4888	4030	4252	4252	3683	3994	4184	3798
326.2	3299	4534	3761	3626	4192	3474	4363	4566	3987	3951	3566	3668	4175	4451	4174	3636	3948	3463	3723	3164	3967	3692	3520	3664	3694	3637	3975	3273	4136	4620	4808	4436	4530	4758	4026	3779	3569	4102	3429	3609	3538	5045	4063	4332	4273	3704	3942	4237	4004
326.67	3281	4527	3752	3635	4201	3651	4344	4669	4295	3847	3780	3774	4234	4436	4314	3645	3876	3696	3606	3182	4094	3585	3540	3708	3632	3639	3944	3205	4145	4629	4855	4553	4584	4765	4000	3895	3543	4080	3442	3726	3719	5207	4028	4490	4362	3805	4164	4396	4012
327.14	3236	4563	3644	3616	4252	3608	4412	4679	4188	4077	3846	3773	4324	4520	4332	3592	3981	3624	3632	3209	4086	3673	3550	3852	3712	3792	3996	3337	4235	4608	4821	4489	4630	4853	4065	3753	3737	4366	3521	3791	3699	5164	4132	4459	4565	3820	4010	4382	4100
327.6	3388	4645	3644	3798	4287	3655	4490	4690	4123	4266	3750	3776	4072	4598	4469	3684	3898	3580	3855	3182	4030	3664	3637	3845	3728	3696	4074	3311	4284	4702	4987	4468	4701	4749	4189	3911	3800	4308	3579	3692	3738	5212	4244	4551	4476	3708	4142	4429	4130
328.07	3394	4759	3819	3895	4393	3563	4583	4671	4218	4143	3842	3783	4173	4810	4444	3730	4169	3681	3831	3195	4249	3726	3574	3884	3807	3689	4065	3437	4217	4816	4941	4562	4709	4847	4261	3947	3798	4336	3567	3823	3704	5347	4293	4534	4372	3969	4158	4315	4076
328.53	3407	4737	3935	3860	4464	3713	4635	4972	4234	4245	4061	3994	4462	4709	4665	3760	4062	3825	3770	3300	4314	3790	3556	3869	3951	3869	4151	3372	4415	4716	5073	4673	4857	5132	4260	3995	3827	4513	3593	3808	3742	5418	4373	4736	4434	3951	4239	4366	4240
329	3639	4757	3967	3886	4482	3779	4620	4903	4222	4306	4113	3979	4436	4797	4537	3758	4137	3657	3791	3406	4312	3904	3656	3903	3951	3860	4260	3502	4465	4924	5167	4751	4972	5104	4340	4212	3795	4535	3763	3908	3772	5544	4343	4842	4704	3968	4252	4655	4235
329.47	3695	4997	4015	3888	4554	3780	4857	5043	4432	4393	4267	3970	4632	4870	4657	3874	4274	3755	3901	3501	4462	4041	3784	4065	3912	3904	4296	3364	4452	5122	5258	4830	5146	5287	4465	4275	3997	4670	3689	3998	3889	5733	4412	4888	4755	4053	4392	4687	4301
329.93	3621	5373	4069	4021	4716	3812	4799	5184	4561	4541	4283	4070	4713	4934	4776	3948	4278	3900	3876	3473	4430	4051	3856	4140	4008	3994	4393	3600	4604	5237	5331	4892	5192	5266	4541	4284	4078	4583	3748	4015	3927	5750	4400	4989	4922	4154	4527	4791	4493
330.4	3602	4974	4044	4025	4740	3940	4754	5212	4462	4444	4263	4110	4728	5072	4801	3949	4338	3884	3955	3376	4553	4040	4004	4180	4066	3879	4488	3551	4610	5322	5434	4892	5209	5490	4519	4276	3991	4732	3801	4057	3945	5860	4628	4956	4896	4212	4439	4843	4620
330.86	3680	5169	4230	4326	4713	4058	5060	5283	4496	4662	4336	4137	4769	5064	4974	4059	4368	3987	3969	3361	4541	3950	3924	4336	4157	3967	4529	3641	4636	5294	5436	4988	5263	5577	4713	4393	4129	4833	3854	4124	4018	6002	4466	5172	4879	3996	4522	4936	4628
331.33	3787	5268	4290	4243	4855	4095	5098	5254	4561	4710	4372	4156	4851	5269	4900	4002	4623	3835	4061	3544	4532	4174	4064	4487	4250	4014	4588	3716	4752	5470	5516	5078	5378	5762	4727	4462	4230	4996	3917	4253	4021	6015	4792	5232	5055	4309	4667	5063	4574
331.8	3656	5410	4445	4237	4978	4037	5204	5446	4686	4834	4488	4214	5080	5222	5037	4098	4616	4098	4074	3642	4679	4282	3926	4395	4224	4241	4375	3587	4932	5574	5701	5196	5527	5798	4992	4519	4322	5071	3988	4351	4176	6313	4801	5249	5113	4385	4541	5073	4617
332.26	3723	5552	4374	4502	5028	3933	5344	5608	4716	4892	4487	4483	5079	5552	5169	4233	4595	4196	4132	3643	4885	4333	4114	4468	4290	4228	4471	3756	5032	5630	5788	5349	5546	5873	5043	4755	4328	5056	4017	4514	4273	6256	4906	5504	5292	4500	4827	5180	4796
332.73	3836	5732	4549	4418	5133	4293	5461	5819	4922	4984	4693	4471	5185	5553	5220	4186	4791	4309	4200	3686	4949	4271	4206	4676	4265	4352	4862	3760	5207	5756	5940	5509	5721	6118	5068	4764	4416	5337	4110	4528	4268	6535	5089	5516	5346	4569	5004	5340	4832
333.19	3901	5833	4632	4555	5351	4486	5639	5964	4902	5196	4832	4460	5273	5623	5320	4238	5006	4284	4342	3802	5052	4457	4294	4663	4393	4433	4864	3752	5313	6028	6158	5651	5827	6213	5190	4880	4599	5415	4211	4525	4285	6632	5186	5876	5646	4714	5118	5464	4862
333.66	3848	5916	4732	4677	5375	4612	5776	5965	4989	5197	4853	4582	5461	5544	5460	4356	4980	4436	4333	3798	5201	4358	4365	4744	4612	4497	4966	3961	5342	6039	6338	5583	5898	6507	5147	4958	4559	5490	4251	4608	4406	6668	5342	5780	5689	4793	5082	5500	4979
334.13	3887	6026	4729	4812	5494	4545	5892	6161	5029	5347	4870	4549	5501	5849	5585	4454	5048	4462	4531	3736	5320	4622	4356	4765	4703	4559	5025	4004	5518	6097	6314	5783	6087	6418	5488	5052	4684	5632	4299	4701	4409	6869	5348	5984	5756	4843	5255	5643	5107
334.59	4047	6036	4695	4675	5553	4532	5867	6164	5016	5185	4896	4563	5465	5899	5756	4485	5059	4468	4544	3820	5213	4681	4377	4768	4608	4457	5144	3949	5430	6109	6295	5889	6036	6483	5503	5119	4732	5672	4252	4652	4440	6937	5428	5940	5855	4917	5274	5785	5241
335.06	4145	6206	4869	4621	5676	4602	5919	6144	5185	5309	5107	4705	5726	5905	5762	4546	5164	4685	4476	3870	5351	4706	4468	4778	4696	4632	5133	3985	5613	6232	6346	5884	6127	6603	5389	5159	4636	5596	4318	4707	4508	7049	5446	6033	5820	4851	5310	5744	5161
335.52	4164	6143	4796	4658	5690	4372	5931	6166	5188	5534	5036	4694	5737	5912	5636	4500	5133	4452	4506	3901	5259	4717	4445	4897	4696	4663	5197	4096	5442	6193	6424	5944	6196	6551	5385	5042	4693	5681	4464	4818	4604	6954	5475	5933	5966	4920	5304	5645	5174
335.99	4130	6290	4724	4732	5603	4541	5908	6247	5183	5428	4979	4615	5461	5999	5593	4542	5260	4479	4511	3802	5209	4710	4392	4844	4675	4597	5096	4043	5538	6256	6423	5972	6152	6631	5458	4925	4630	5730	4537	4775	4500	6930	5431	5954	5876	4888	5284	5644	5237
336.45	4038	6325	4775	4756	5575	4770	5920	6278	5132	5384	4892	4737	5524	6185	5652	4524	5111	4540	4524	4075	5337	4608	4554	4829	4617	4671	5081	3982	5632	6206	6436	5835	6101	6650	5541	5017	4836	5708	4310	4600	4676	7142	5490	6079	5785	4907	5365	5719	5181
336.92	4148	6152	4778	4718	5517	4514	5905	6156	5176	5279	4844	4617	5428	6055	5596	4588	5112	4488	4528	3857	5288	4578	4461	4789	4607	4775	5118	4014	5588	6076	6400	5895	6072	6504	5503	5003	4684	5655	4341	4694	4572	6973	5439	6020	5760	4791	5286	5584	5203
337.39	4039	6033	4689	4687	5551	4468	5876	6085	5071	5268	4844	4687	5301	5756	5610	4424	4997	4388	4396	3861	5236	4649	4277	4693	4495	4708	5164	3848	5441	5985	6302	5815	6034	6494	5270	5095	4548	5594	4142	4646	4483	6852	5480	5960	5644	4716	5273	5629	5084
337.85	4057	6114	4738	4547	5557	4535	5668	5877	5153	5213	5092	4566	5525	5716	5470	4519	4919	4288	4477	3828	5178	4711	4488	4672	4572	4566	4948	4059	5394	6110	6293	5823	6016	6432	5258	5041	4652	5471	4365	4652	4567	6838	5172	5888	5590	4669	5086	5575	5060
338.32	3986	5972	4767	4534	5383	4444	5740	5965	4951	5124	4841	4630	5446	5780	5447	4493	4989	4225	4591	3850	5116	4570	4276	4525	4658	4558	5007	3953	5150	5944	6212	5829	6008	6134	5205	4829	4653	5410	4315	4627	4396	6809	5047	5710	5599	4701	5239	5500	5033
338.78	3954	5988	4776	4769	5584	4504	5703	6203	5297	5086	4952	4668	5446	5934	5517	4420	5091	4402	4469	3889	5179	4677	4350	4688	4599	4669	4940	3916	5412	6062	6271	5739	6016	6282	5265	4884	4396	5514	4295	4637	4531	6905	5275	5792	5857	4752	5225	5455	5177
339.25	4083	6144	4600	4750	5615	4516	5786	6142	5304	5215	4816	4655	5591	5856	5439	4538	5184	4450	4504	3824	5225	4644	4368	4846	4708	4619	5097	4051	5583	6150	6332	5881	5991	6411	5275	4829	4636	5498	4244	4593	4539	6990	5375	5851	5796	4713	5245	5608	5099
339.71	4127	6108	4750	4720	5615	4700	5868	6129	5164	5321	5028	4660	5485	6075	5661	4620	5372	4487	4444	3982	5242	4786	4487	4835	4593	4628	5351	4021	5476	6239	6379	5897	6082	6531	5386	4868	4632	5573	4311	4734	4505	7008	5260	6090	5828	4843	5318	5687	5085
340.18	4100	6105	4825	4736	5576	4588	5990	6174	5165	5310	4958	4732	5538	6044	5659	4570	5187	4512	4566	3926	5423	4736	4441	4806	4715	4684	5155	3973	5569	6359	6473	5890	6090	6535	5368	5113	4745	5552	4334	4700	4632	7099	5445	6103	5803	4868	5460	5633	5176
340.64	4221	6132	4684	4705	5569	4595	5938	6228	5245	5293	4917	4636	5446	5988	5569	4594	4949	4513	4517	3752	5268	4575	4495	4718	4460	4644	5180	4020	5623	6241	6407	5913	6220	6700	5400	4856	4711	5557	4369	4704	4564	6995	5456	5845	5810	4798	5249	5733	5130
341.11	3835	6158	4878	4794	5603	4528	5928	6255	5265	5291	5012	4856	5623	5897	5565	4664	5074	4573	4627	3838	5302	4812	4450	4824	4561	4649	5233	4105	5612	6154	6479	5962	6298	6515	5444	5034	4636	5618	4391	4754	4549	7080	5490	5899	5700	4921	5396	5790	5236
341.57	3956	6079	4880	4774	5498	4574	5874	6422	5275	5317	4908	4844	5600	6031	5729	4390	5184	4590	4518	3941	5471	4669	4468	4851	4694	4632	5228	4051	5612	6240	6633	5972	6291	6578	5456	5112	4613	5494	4423	4721	4765	7210	5528	5994	5920	4875	5396	5852	5196
342.04	4133	6311	4876	4765	5596	4498	6042	6336	5383	5404	5057	4924	5650	6000	5811	4620	5245	4548	4676	3991	5383	4650	4473	4981	4664	4744	5186	4188	5740	6380	6546	5932	6301	6652	5441	5066	4729	5660	4438	4750	4696	7196	5565	5977	5927	4986	5404	5940	5227
342.51	4179	6164	4863	4826	5680	4670	6061	6394	5380	5507	4933	4742	5527	6078	5853	4560	5140	4550	4720	4062	5406	4615	4709	4913	4744	4699	5205	4155	5649	6247	6568	6044	6277	6576	5495	5107	4927	5688	4397	4740	4641	7368	5512	6012	5916	4924	5277	5842	5324
342.97	4241	6239	4968	4771	5720	4733	6009	6472	5492	5424	5014	4784	5649	6155	5686	4621	5245	4724	4678	3933	5233	4783	4474	4899	4819	4775	5261	3987	5599	6221	6521	6130	6236	6561	5471	5089	4859	5733	4476	4837	4674	7376	5595	6080	5813	4974	5328	5925	5261
343.44	4253	6277	4834	4876	5794	4729	6100	6453	5368	5582	5283	4940	5744	6181	5913	4717	5320	4650	4706	4062	5482	4806	4558	5007	4926	4816	5284	4151	5799	6267	6727	6199	6266	6830	5612	5123	4849	5921	4503	4836	4783	7663	5583	6136	5994	5036	5338	5982	5364
343.9	4450	6462	4982	5000	5777	4770	6295	6532	5463	5599	5258	4868	5804	6225	5912	4772	5337	4711	4767	4167	5609	4924	4611	5036	4956	4860	5488	4258	5756	6550	6833	6240	6622	6913	5633	5324	4833	6004	4706	4772	4745	7588	5680	6455	6129	5109	5517	5955	5439
344.37	4334	6612	5093	5076	5756	4758	6354	6694	5623	5678	5456	5010	5980	6148	6030	4702	5384	4661	4830	4168	5742	4899	4781	5265	4980	4866	5460	4185	5940	6648	6868	6330	6708	6973	5749	5416	4961	6029	4624	4882	4787	7525	5764	6525	6208	5108	5561	6083	5534
344.83	4445	6778	5189	5178	6056	4846	6524	6827	5850	5806	5540	5071	6017	6492	6275	4713	5503	4868	4852	4231	5786	5251	4748	5370	5058	5085	5549	4121	6017	6876	7117	6480	6840	7278	5895	5497	5061	6179	4641	5128	4973	7814	6158	6431	6316	5133	5711	6294	5655
345.3	4408	6836	5077	5389	6080	5038	6364	6724	5748	5884	5257	5079	5982	6533	6184	4885	5466	4860	4856	4130	5884	5212	4812	5229	5072	5149	5565	4255	6014	6836	7085	6391	6705	7207	5815	5410	5044	6181	4648	5102	5054	7910	6009	6492	6303	5260	5700	6294	5701
345.76	4534	6983	5225	5324	6189	5053	6312	6764	5711	5877	5469	5158	6020	6433	6201	5022	5582	4849	4663	4184	5784	5039	4910	5272	5086	5169	5617	4406	6122	6729	7218	6469	6805	7196	6085	5528	5056	6180	4693	5096	4862	7907	5918	6599	6324	5367	5780	6164	5568
346.23	4508	6952	5332	5132	6103	4989	6447	6646	5754	5966	5350	5140	6106	6610	6261	4923	5705	4694	4786	4276	5830	5113	4787	5233	5048	4889	5689	4398	6077	6885	7188	6543	6777	7235	5826	5502	5144	6081	4799	5026	5067	7836	5982	6569	6277	5420	5863	6413	5765
346.69	4531	6917	5345	5214	6292	5025	6685	6800	5897	5859	5460	5260	5981	6644	6272	5008	5686	4892	5000	4309	5853	5132	4821	5264	5045	5129	5630	4296	6057	6968	7116	6610	6918	7208	5940	5470	5080	6247	4890	5259	5030	8028	5934	6664	6378	5321	5808	6372	5868
347.16	4606	6948	5391	5466	6352	5098	6574	6915	5951	5965	5431	5399	6066	6691	6329	5039	5670	5014	5050	4351	5976	5169	4984	5404	5094	5216	5816	4461	6140	7033	7276	6761	6903	7486	5985	5466	5228	6261	4755	5348	5119	7960	5948	6603	6436	5372	5830	6487	5756
347.62	4634	7048	5407	5298	6360	5105	6567	7061	6007	6136	5620	5351	6257	6793	6297	4984	5716	5073	5100	4351	5932	5292	4951	5520	5218	5248	6004	4519	6451	7081	7551	6794	6828	7543	5994	5665	5140	6431	4919	5284	5261	8125	6012	6668	6438	5480	6016	6501	5795
348.09	4638	7021	5558	5288	6406	5140	6744	7284	6018	6094	5605	5544	6351	6842	6416	5090	5897	5048	5170	4430	6210	5343	4984	5493	5319	5226	5825	4481	6456	7230	7675	6928	7246	7531	6098	5786	5255	6452	5004	5288	5295	8176	6180	6817	6560	5454	6078	6556	5861
348.55	4761	7178	5679	5480	6494	5289	6849	7092	5968	6136	5635	5365	6360	6997	6502	5242	5915	5111	5190	4317	6258	5294	5061	5544	5325	5149	5940	4487	6465	7253	7512	6759	7183	7626	6118	5720	5314	6455	4967	5392	5254	8281	6288	6799	6621	5508	6095	6508	5895
349.02	4592	7120	5420	5330	6263	5148	6644	6968	5983	6042	5663	5442	6254	6781	6370	5198	5782	4892	5084	4280	6025	5330	4981	5359	5256	5093	5933	4515	6148	7030	7394	6740	7028	7439	6114	5316	5188	6351	5112	5252	5092	8106	6019	6653	6509	5213	6043	6486	5865
349.48	4584	6991	5385	5230	6112	5088	6655	6989	5970	5934	5588	5304	6215	6617	6165	5038	5734	5004	4951	4244	5862	5387	4782	5495	5204	5021	5808	4388	6121	7158	7389	6665	7041	7399	5933	5594	5193	6357	4868	5104	5059	8076	5943	6678	6439	5300	5871	6464	5883
349.95	4735	6994	5523	5249	6444	5071	6654	6949	6174	5852	5663	5406	6368	6598	6300	5095	5924	5067	5111	4361	6076	5250	5065	5418	5252	5140	5905	4473	6250	7308	7357	6870	7054	7503	6115	5690	5066	6509	4959	5277	5188	8044	6090	6723	6491	5405	5850	6461	5990
350.41	4684	7048	5490	5206	6401	5076	6662	7066	5932	5838	5512	5420	6422	6842	6346	5259	5848	5041	5232	4375	6044	5373	5078	5498	5283	5269	6068	4492	6008	7259	7514	6760	7106	7567	6067	5695	5316	6458	4964	5358	5219	8182	6180	6775	6616	5466	6038	6509	5909
350.88	4725	7279	5724	5370	6484	5192	6703	7063	6132	6075	5815	5473	6346	6921	6530	5224	5965	4911	5266	4453	6217	5376	5115	5522	5363	5285	6005	4608	6389	7284	7537	6876	7164	7516	6094	5680	5487	6550	4884	5441	5320	8373	6164	6756	6768	5532	6088	6558	5808
351.34	4655	7251	5604	5437	6573	5303	6878	7204	6199	5998	5664	5427	6358	7096	6583	5204	5933	5117	5271	4432	6149	5432	5119	5594	5318	5313	5984	4658	6336	7349	7834	6957	7104	7632	6075	5639	5357	6729	4908	5388	5343	8351	6196	6858	6676	5628	6092	6649	5914
351.81	4819	7316	5687	5489	6565	5342	6890	7271	6228	6192	5773	5596	6484	7060	6610	5304	5980	5180	5398	4390	6204	5443	5177	5608	5420	5272	6102	4565	6472	7444	7757	6966	7196	7657	6185	5726	5403	6672	4997	5376	5454	8432	6220	6853	6828	5597	6036	6696	5958
352.27	4888	7374	5896	5476	6606	5294	7004	7428	6188	6220	5855	5654	6573	7062	6649	5455	6080	5217	5347	4423	6338	5488	5212	5614	5385	5380	6168	4613	6585	7619	7886	7102	7422	7812	6237	5900	5363	6694	5083	5516	5484	8612	6272	7103	6844	5753	6153	6690	6106
352.74	5037	7347	6156	5656	6846	5522	7226	7692	6372	6315	6094	5645	6764	7222	6813	5396	6174	5252	5476	4656	6389	5515	5302	5778	5557	5513	6538	4612	6671	7778	7978	7158	7328	7898	6341	5812	5503	6961	5055	5666	5441	8677	6444	7286	6899	5844	6492	6820	6153
353.2	4916	7596	5979	5769	6911	5423	7257	7744	6366	6526	6138	5660	6674	7420	6932	5446	6283	5382	5561	4719	6541	5732	5308	5817	5614	5565	6377	4767	6773	7818	8174	7229	7607	7953	6456	5972	5541	7092	5169	5661	5514	8720	6535	7214	7064	5900	6383	7116	6122
353.67	4928	7746	6023	5905	7088	5647	7366	7996	6366	6612	6208	5851	6867	7546	7027	5493	6374	5546	5713	4668	6684	5717	5262	5908	5756	5744	6548	4794	7009	8163	8052	7398	7672	8046	6570	6087	5687	7134	5234	5790	5644	8717	6703	7336	7220	6039	6491	7040	6503
354.13	4912	7494	6073	5831	7108	5653	7428	7805	6498	6571	6083	5895	6920	7545	7041	5492	6476	5515	5604	4534	6672	5788	5538	5972	5731	5650	6529	4829	6967	8252	8425	7429	7837	8160	6509	6120	5781	7151	5182	5670	5604	8922	6621	7528	7144	6041	6536	7076	6348
354.6	5023	7839	6190	5885	7220	5727	7482	8003	6750	6928	6453	5844	7061	7762	7166	5597	6588	5591	5728	4784	6956	5847	5537	5988	5652	5718	6566	4810	7153	8319	8467	7629	7876	8248	6701	6333	5815	7172	5261	5856	5659	9040	6818	7698	7351	6148	6650	7169	6435
355.06	4965	7860	6246	6047	7358	5658	7758	8038	6696	6847	6473	6032	7314	7835	7281	5604	6628	5709	5717	4734	6848	5905	5553	6194	5869	5705	6559	4904	6990	8355	8600	7662	7977	8384	6772	6281	5886	7384	5312	5911	5730	9187	6749	7624	7445	6284	6885	7227	6357
355.52	5129	8009	6325	6050	7319	5813	7940	8353	6676	6820	6366	6062	7300	7864	7388	5703	6668	5758	5804	4942	6840	5981	5782	6328	6031	5748	6437	4919	7226	8445	8748	7632	8280	8587	6716	6354	6020	7445	5423	5946	5704	9012	6988	7676	7495	6310	6714	7298	6488
355.99	5017	8159	6368	6148	7272	5903	7988	8367	6842	6974	6541	6182	7436	8196	7447	5794	6862	5721	5748	4889	6928	6118	5774	6358	6074	5796	6828	4932	7369	8727	8814	7881	8418	8488	6814	6588	6016	7432	5518	6130	5898	9415	7020	7900	7484	6436	6868	7360	6558
356.45	5196	8145	6359	6233	7588	5911	7975	8574	6886	7084	6634	6135	7453	8143	7562	5824	6911	5957	5824	4834	7148	6077	5884	6364	6245	5881	6965	5104	7329	8766	9047	7940	8606	8717	7193	6566	6044	7431	5586	6098	5978	9701	7199	8022	7708	6560	7020	7544	6625
356.92	5138	8415	6492	6387	7597	5965	7992	8405	6838	7221	6563	6286	7402	8245	7717	5794	6817	5878	5880	4890	7156	6314	5852	6461	6115	5901	7031	5064	7385	8998	9025	7921	8583	8556	7072	6526	6147	7565	5501	6108	5736	9620	7148	7953	7758	6698	7000	7546	6481
357.38	5198	8420	6690	6391	7717	5966	8186	8675	6863	7120	6637	6260	7482	8295	7666	5873	6984	5980	6074	4962	7137	6254	5863	6722	6255	6094	7019	5167	7580	9017	9199	8050	8659	8570	6981	6631	6323	7561	5559	6234	5972	9924	7244	8028	7719	6641	7032	7556	6636
357.85	5215	8413	6615	6472	7898	6033	8393	8580	7141	7276	6645	6261	7471	8357	7930	5861	7064	5920	6077	5028	7374	6245	5819	6698	6321	5948	7102	5086	7589	9123	9244	8154	8697	8929	7092	6652	6084	7699	5576	6136	6128	9816	7340	8129	7817	6600	7112	7569	6840
358.31	5255	8554	6778	6600	8048	6310	8620	9004	7012	7362	6820	6468	7670	8704	8121	5895	7199	6114	6069	5078	7353	6381	5981	6815	6540	6041	7092	5036	7839	9380	9531	8343	9029	9052	7447	6862	6369	7989	5849	6231	6212	10044	7415	8332	7882	6997	7237	7700	6858
358.78	5560	8815	6989	6708	8176	6322	8689	9212	7145	7537	7011	6492	8048	8810	8144	5989	7333	6392	6143	5162	7580	6539	6117	6986	6582	6183	7365	5143	7994	9592	9748	8412	9284	9161	7489	7095	6417	8234	5932	6388	6220	9977	7584	8561	8138	6956	7387	7779	6845
359.24	5146	8347	6576	6545	7665	5981	8232	8671	6986	7165	6768	6226	7434	8345	7859	5804	7064	6034	5984	4862	7260	6281	5810	6630	6190	5843	7026	5050	7548	9102	9044	7994	8756	8737	7005	6730	6118	7732	5578	6112	6002	9492	7188	8100	7719	6684	7001	7386	6664
359.7	4892	7649	6080	5914	7013	5555	7351	8000	6493	6632	6145	5924	6890	7624	7108	5480	6374	5473	5522	4610	6644	5672	5408	6125	5654	5526	6338	4771	6956	8074	8270	7393	7769	8015	6522	6133	5670	7048	5133	5606	5609	8753	6598	7464	7254	6046	6411	6964	6275
360.17	4614	7190	5492	5331	6438	5280	6796	7287	6105	6146	5634	5372	6274	7041	6568	5197	5762	5106	5132	4419	6222	5346	5035	5621	5399	5253	6050	4501	6407	7315	7471	6708	7131	7347	6282	5732	5351	6458	4812	5290	5268	8030	6132	6707	6694	5596	5963	6396	5913
360.63	4551	6677	5297	5022	5927	4947	6344	6765	5640	5820	5326	5196	6015	6280	6188	4861	5556	4781	4858	4088	5840	5080	4828	5397	5094	4936	5658	4249	5973	6866	7015	6387	6681	6903	5681	5514	5021	6070	4583	5077	4924	7552	5744	6327	6032	5238	5516	6013	5380
361.1	4274	6051	4988	4802	5579	4609	5929	6092	5325	5368	5018	4736	5451	5849	5791	4771	5137	4361	4404	3927	5329	4685	4364	5060	4684	4386	5282	3874	5479	6363	6367	5857	6098	6356	5326	4969	4597	5485	4328	4529	4600	6940	5305	5753	5636	4840	5152	5515	4972
361.56	3856	5402	4360	4156	4810	4080	5127	5400	4492	4712	4424	4281	4806	5185	4942	4151	4482	4060	4039	3550	4657	4165	3876	4100	4105	4098	4598	3469	4852	5417	5672	5068	5295	5495	4546	4271	4168	4755	3955	4241	4122	6021	4697	5033	4912	4297	4594	4882	4305
362.03	3324	4483	3740	3498	4100	3522	4288	4460	3698	3903	3839	3684	4012	4274	4351	3632	3885	3446	3500	3123	3941	3543	3423	3574	3552	3500	4013	3156	4027	4462	4702	4254	4429	4476	3980	3655	3539	4085	3458	3586	3560	4847	3835	4227	3943	3628	3829	4056	3742
362.49	2719	3446	2825	2868	3183	2820	3241	3448	3120	3049	3078	2945	3189	3312	3461	2832	3034	2965	2858	2666	3148	2902	2762	2924	2821	2924	3176	2673	3220	3469	3543	3282	3404	3498	3108	2989	2631	3213	2813	2899	2942	3649	3068	3260	3223	2970	3109	3156	2984
362.95	2442	2648	2484	2504	2723	2450	2752	2845	2664	2545	2375	2460	2690	2797	2861	2390	2810	2476	2369	2312	2689	2525	2404	2476	2610	2465	2639	2380	2684	2734	2674	2792	2804	2873	2701	2595	2408	2505	2347	2487	2505	3129	2570	2742	2797	2545	2628	2702	2541
363.42	2301	2751	2562	2582	2681	2578	2745	2797	2541	2600	2540	2416	2673	2776	2890	2421	2692	2409	2402	2316	2662	2535	2429	2556	2570	2496	2613	2311	2666	2719	2813	2677	2794	2884	2612	2585	2520	2701	2426	2495	2567	3079	2676	2811	2820	2517	2586	2791	2517
363.88	2513	2997	2724	2694	2924	2709	3026	3060	2884	2841	2802	2696	2887	2984	3061	2631	2899	2648	2680	2346	2955	2802	2591	2765	2690	2772	2858	2489	2868	3097	3136	2960	3092	3151	2798	2779	2676	2952	2551	2732	2690	3438	2868	2980	3041	2746	2832	3111	2744
364.35	2556	3378	3037	2924	3276	2909	3452	3725	3268	3016	3068	3076	3309	3477	3390	2884	3232	2878	2900	2660	3257	2973	2900	2952	3121	2926	3360	2745	3235	3576	3618	3344	3448	3636	3290	3298	3009	3327	2826	2948	2905	3989	3284	3432	3423	3090	3242	3491	3093
364.81	3108	4130	3470	3457	3758	3309	4126	4440	3770	3574	3562	3471	3916	4207	4032	3248	3780	3252	3381	3017	3820	3441	3264	3532	3462	3455	3829	2997	3848	4282	4374	4058	4142	4520	3831	3652	3385	3935	3267	3348	3381	4883	3866	4066	4189	3578	3694	4111	3663
365.28	3625	4870	4169	4127	4700	3816	4905	5237	4460	4431	4252	4061	4757	4972	4771	3879	4348	3892	3892	3415	4464	3996	3810	4133	3988	3992	4665	3604	4342	5164	5476	4853	5082	5444	4628	4228	4174	4770	3654	3940	3915	6056	4505	4911	4970	4026	4360	4931	4346
365.74	4299	6058	4979	4896	5772	4634	5932	6305	5455	5278	5087	5012	5687	6177	5775	4799	5301	4640	4736	4168	5412	4878	4759	4972	4783	4715	5380	4183	5490	6446	6540	5941	6154	6701	5374	5049	4613	5702	4364	4918	4721	7438	5467	6018	6004	4997	5336	5886	5266
366.2	4644	7195	5628	5367	6470	5364	6735	7120	6196	6076	5587	5557	6430	7017	6500	5384	5964	5129	5306	4552	6274	5407	5140	5544	5223	5342	6196	4648	6525	7284	7540	6866	6940	7506	6184	5632	5192	6558	5023	5525	5263	8478	6172	6793	6649	5556	6092	6681	5891
366.67	5184	7709	6126	5810	6927	5533	7359	7821	6730	6538	6037	6013	6741	7585	6983	5756	6328	5492	5763	4628	6796	5924	5415	5911	5714	5747	6898	4849	6854	7916	8086	7358	7638	8174	6469	6037	5727	7050	5372	5825	5770	9205	6590	7281	7167	6041	6278	7219	6333
367.13	5372	7919	6445	5892	7268	5693	7494	8069	6983	6710	6258	6175	7040	7849	7166	5967	6620	5731	5836	4848	6916	5903	5629	6146	5798	5863	6721	5100	7036	8004	8430	7653	8156	8300	6900	6174	6003	7250	5394	5753	6002	9300	6703	7506	7373	6104	6404	7417	6645
367.6	5438	8100	6610	6102	7363	5844	7788	8429	7224	6931	6434	6359	7246	8000	7331	6015	6788	5679	5910	5039	7010	6030	5748	6317	5956	5945	7148	5099	7319	8420	8624	7648	8225	8726	6974	6422	6009	7540	5551	6033	6087	9708	7025	7989	7390	6170	6765	7595	6595
368.06	5500	8384	6500	6224	7656	5902	7847	8411	7156	6984	6475	6396	7494	8180	7423	6029	6804	5740	6051	4978	7172	6162	5838	6312	6065	6146	7188	5054	7317	8594	8737	7851	8295	8861	6985	6558	6065	7557	5644	6184	6073	9965	6950	7746	7754	6516	7037	7780	6742
368.52	5561	8500	6662	6388	7686	6056	7993	8548	7357	7114	6540	6509	7479	8300	7680	6140	6955	5924	6197	5040	7284	6386	5765	6377	6236	6416	7310	5325	7510	8610	9094	8150	8574	9113	7237	6638	6232	7578	5746	6318	6113	10042	7151	7844	7825	6520	7138	7843	6879
368.99	5674	8611	6748	6672	7744	6284	8103	8614	7394	7216	6750	6441	7660	8476	7676	6341	7087	6090	6307	5295	7482	6516	5886	6640	6174	6164	7466	5288	7586	8759	9057	8147	8572	9265	7472	6771	6341	7791	5626	6352	6172	10165	7247	8199	7972	6544	7136	7977	7061
369.45	5726	8752	6857	6439	7896	6225	8228	8722	7614	7359	6745	6611	7848	8561	7728	6415	7172	6107	6420	5447	7537	6489	5980	6700	6228	6356	7408	5346	7663	8953	9233	8274	8576	9080	7480	6908	6378	7819	5612	6508	6356	10377	7405	8270	7945	6705	7189	8041	7261
369.91	5772	8903	6946	6591	7897	6360	8331	9158	7608	7381	6868	6856	7939	8623	7845	6383	7202	6180	6438	5446	7586	6705	6190	6815	6385	6369	7543	5549	7737	8982	9434	8389	8887	9425	7467	7000	6576	7940	5822	6543	6376	10501	7587	8527	8242	6872	7357	8392	7215
370.38	5778	9116	6900	6688	8132	6415	8464	9170	7684	7474	7028	6860	8060	8865	8162	6565	7224	6325	6470	5508	7684	6603	6086	6885	6550	6542	7796	5525	7972	9262	9522	8506	9028	9582	7686	7072	6644	8098	6039	6657	6479	10676	7744	8509	8233	6971	7537	8256	7223
370.84	5980	9284	7056	6839	8210	6582	8880	9367	7838	7669	7210	7050	8112	8969	8205	6676	7609	6447	6474	5519	7821	6830	6171	7143	6686	6645	7842	5629	8044	9406	9697	8851	9194	9766	7836	7265	6670	8295	6119	6768	6596	10937	7928	8732	8561	7038	7645	8350	7305
371.31	5911	9295	7213	6926	8314	6600	8840	9658	7981	7817	7193	6919	8220	9165	8298	6720	7637	6435	6554	5453	7857	6773	6461	7032	6668	6511	8018	5627	8396	9440	9903	8844	9369	9960	7864	7187	6744	8358	6122	6902	6760	11162	7949	8890	8829	7134	7769	8571	7553
371.77	6039	9574	7326	6999	8509	6654	9012	9652	8044	7842	7446	6884	8504	9383	8488	6694	7709	6536	6648	5604	8057	6976	6423	7152	6851	6767	8016	5626	8395	9693	10025	8970	9528	10126	8071	7460	6833	8610	6184	7038	6696	11152	8137	8965	8688	7468	7879	8555	7557
372.23	6122	9741	7369	6936	8678	6797	9261	9748	8172	8053	7441	7156	8512	9487	8640	6900	7744	6653	6734	5524	8180	6981	6481	7314	6846	6800	8194	5749	8544	9870	10413	9122	9751	10280	8326	7675	7037	8776	6252	7106	6839	11742	8193	9174	8976	7073	8075	8747	7716
372.7	6176	9782	7508	7156	8589	6894	9392	9874	8380	8253	7618	7248	8684	9637	8766	7085	7919	6588	6839	5615	8238	7079	6524	7449	6938	6821	8245	5678	8629	9922	10293	9212	9819	10437	8199	7538	6926	8735	6300	6970	6965	11740	8325	9319	9000	7305	8070	9055	7720
373.16	6282	9817	7574	7287	8736	6944	9572	9984	8316	8300	7695	7329	8792	9692	8885	7060	8058	6658	6972	5644	8415	7338	6688	7464	7002	7028	8376	5887	8782	10296	10450	9276	10010	10479	8256	7771	7156	8870	6483	7096	7039	11791	8414	9530	9071	7470	8144	8985	7862
373.62	6575	10042	7680	7388	9010	7060	9637	10292	8702	8453	7855	7501	8968	9668	8931	7021	8135	6698	7036	5725	8530	7324	6846	7780	7051	7020	8572	5972	9016	10340	10764	9515	10236	10521	8447	7887	7269	9064	6447	7258	7057	12006	8640	9547	9383	7721	8365	9099	7877
374.09	6327	10346	7861	7476	9090	7159	10052	10416	8922	8492	8077	7451	9030	10078	9252	7251	8320	6956	7259	5934	8682	7511	6880	7879	7300	7221	8734	6113	9071	10596	10869	9630	10435	10894	8541	8111	7282	9286	6600	7320	7155	12441	8880	9820	9527	7784	8548	9364	8167
374.55	6530	10518	8186	7701	9365	7403	10104	10781	8793	8697	8236	7900	9416	10356	9578	7287	8550	7156	7484	6090	8938	7550	7064	8157	7511	7432	9039	6202	9220	10960	11367	9960	10652	11096	8925	8300	7381	9543	6880	7444	7428	12650	9116	9937	10017	8008	8642	9595	8316
375.01	6686	10804	8153	7922	9671	7660	10344	10967	8937	8804	8388	7874	9615	10591	9811	7363	8654	7392	7710	6056	9178	7808	7153	8258	7573	7444	9080	6218	9523	11228	11433	10200	10956	11440	9044	8457	7749	9825	6915	7831	7476	12752	9302	10234	10158	8195	8824	9789	8507
375.48	6822	11148	8422	7892	9807	7730	10524	11301	9084	9115	8616	8156	9825	10732	9894	7692	9034	7478	7665	6177	9308	8046	7421	8413	7849	7610	9274	6231	9633	11399	11650	10345	11053	11605	9336	8578	7877	10022	7033	7850	7778	12943	9449	10525	10273	8189	9076	9865	8565
375.94	7084	11241	8527	8176	9869	7842	10746	11373	9170	9319	8631	8285	9991	10891	10050	7689	9248	7607	7661	6297	9436	8053	7433	8484	8024	7638	9442	6476	9985	11617	11557	10300	11228	11673	9300	8581	7904	9944	7113	7942	7734	13137	9561	10680	10178	8506	9052	9812	8663
376.41	6907	11106	8653	8288	10084	7802	10752	11582	9345	9326	8744	8332	10034	11190	10142	7677	9195	7765	7892	6380	9420	8191	7572	8473	8024	7849	9471	6461	9859	11903	11871	10534	11406	11855	9430	8866	8020	10146	6990	8002	7768	13264	9626	10731	10426	8638	9220	10231	8898
376.87	7117	11092	8720	8243	10243	7920	10793	11425	9492	9370	8956	8399	10097	11167	10220	7724	9412	7921	7901	6414	9623	8131	7655	8525	8107	7983	9632	6428	10069	11932	12090	10642	11687	11892	9572	8783	8148	10418	7250	8110	7932	13251	9652	10818	10589	8627	9301	10280	8842
377.33	7036	11562	8804	8402	10381	7988	11045	11947	9492	9620	8894	8382	10271	11350	10428	7932	9426	7819	8013	6281	9831	8244	7813	8640	8426	7973	9627	6620	10173	12284	12204	10712	11621	12007	9830	9061	8438	10497	7366	8274	8012	13522	9808	11116	10960	8768	9462	10416	8921
377.8	7081	11833	9125	8605	10766	8097	11294	12220	9653	9827	9236	8611	10494	11871	10737	7988	9738	8150	8158	6446	10007	8654	7806	9023	8399	8067	9866	6556	10476	12690	12618	10917	12020	12465	9855	9161	8620	10660	7496	8257	8150	13802	9868	11255	10967	9175	9706	10521	9106
378.26	7188	12006	9361	8937	11044	8489	11712	12431	9964	10232	9588	8929	10764	12146	11240	8228	9960	8328	8377	6724	10450	8954	8212	9054	8951	8258	10273	6853	10694	13148	13056	11364	12328	12858	10140	9492	8682	11060	7623	8507	8359	14273	10245	11855	11235	9486	10094	10876	9439
378.72	7405	12357	9601	9144	11271	8869	12050	12919	10190	10452	9841	9245	11136	12509	11517	8324	10219	8673	8520	6810	10664	9156	8260	9490	8994	8569	10465	6841	10959	13686	13566	11764	13034	13185	10398	9737	8859	11406	7859	8780	8508	14257	10640	12023	11600	9713	10460	11209	9693
379.19	7474	12713	9953	9653	11807	8967	12542	13431	10597	10901	10130	9340	11651	13124	11839	8473	10688	9004	8792	7142	10948	9448	8677	9764	9394	8604	11106	7065	11491	14227	14030	12066	13409	13505	10863	10069	9263	11897	8163	9095	8803	14725	11145	12373	12177	10162	10646	11393	9828
379.65	7656	13210	10222	10130	12158	9271	13152	13987	10810	11264	10584	9580	12205	13426	12610	8725	11107	9226	9120	7305	11456	9780	8980	10082	9660	9057	11140	7322	12063	15025	14785	12493	13971	14068	11265	10451	9707	12385	8324	9335	9091	15372	11462	12994	12491	10538	10969	11932	10133
380.11	7846	13788	10757	10401	12856	9691	13686	14760	11151	11905	10885	10036	12702	14173	12987	8981	11615	9659	9340	7500	12044	9969	9213	10532	10165	9190	11528	7697	12490	15705	15332	13072	14667	14640	11857	10848	9929	12901	8701	9610	9496	15854	11804	13612	13144	11071	11380	12312	10361
380.58	7991	14322	11236	10753	13356	10155	14358	15416	11384	12316	11487	10401	13132	14813	13580	9368	12178	9990	9727	7867	12477	10372	9808	11161	10549	9408	12018	7791	13172	16641	16087	13738	15216	15327	12124	11399	10305	13508	8984	10093	9733	16532	12517	13897	13768	11589	12109	12666	10836
381.04	8071	14827	11504	11189	14061	10648	14804	15972	11748	12701	11949	10708	13699	15561	14216	9544	12673	10364	10212	8151	12939	10997	10030	11588	11046	9656	12369	7949	13625	17485	16661	14258	15689	15802	12577	11896	10670	14158	9206	10460	10130	17334	12908	14771	14216	12064	12569	13209	11138
381.5	8480	15446	12060	11760	14686	10852	15710	17001	12017	13542	12462	11223	14486	16153	14999	9943	13333	10853	10402	8300	13502	11496	10561	11874	11665	10108	12811	8180	14244	18179	17677	14896	16488	16386	13129	12392	11175	14656	9641	10694	10840	17830	13706	15436	14682	12556	13012	13561	11510
381.96	8576	16088	12609	12453	15271	11439	16525	17803	12483	14166	13106	11513	14965	17013	15665	10238	13836	11297	10726	8657	14070	11897	10850	12566	12081	10463	13279	8262	15004	19180	18434	15584	17608	17229	13741	12881	11650	15332	10086	11079	10969	18676	14277	16130	15351	12949	13331	14302	11927
382.43	9072	16624	13409	12951	16142	11740	17473	18565	13003	14747	13706	11818	15709	17679	16412	10252	14514	11909	11280	8868	14827	12253	11280	13212	12793	10759	13915	8690	15501	20177	19459	16212	18441	17880	14207	13524	12202	16199	10521	11584	11455	19433	14840	17132	16010	13695	14137	14889	12367
382.89	9261	17481	13786	13547	16828	12521	18036	19561	13461	15348	14340	12421	16218	18712	17290	10801	15052	12337	11775	9154	15354	12897	11962	13780	13188	11018	14492	8950	16676	21346	20402	16826	19178	18694	15028	14136	12755	17056	10922	12161	11892	20142	15416	18041	16883	14525	14925	15556	12970
383.35	9367	18234	14406	14148	17766	13025	19126	20355	13940	16261	14944	13078	17172	19552	18218	11133	15716	12820	12124	9564	16172	13386	12273	14432	13940	11758	15090	9158	17104	22300	21343	17598	20107	19561	15745	14855	13197	17782	11284	12556	12248	20823	16212	18456	17705	15160	15413	16094	13546
383.82	9635	18946	15036	14724	18540	13608	20093	21541	14404	16967	15658	13395	17882	20477	19009	11550	16668	13609	12723	9912	16993	13983	12932	15054	14484	11937	15751	9564	18153	23616	22100	18478	21278	20508	16493	15616	13772	18615	11671	13102	12924	21448	16917	19644	18540	15740	16292	16834	14076
384.28	10120	19931	15973	15560	19737	14222	21116	22751	15225	17929	16445	13949	19045	21806	20140	12189	17679	14240	13238	10594	17938	14906	13780	15958	15344	12641	16529	10076	19296	25347	23372	19532	22510	21670	17277	16604	14698	19910	12389	13899	13554	22692	17945	20919	19828	16629	17422	17874	14707
384.74	10374	21028	16953	16726	20736	15151	22624	24471	16044	19197	17481	14912	20406	23187	21590	12418	18711	15351	13830	10945	18960	15721	14654	16802	16396	13274	17509	10370	20242	26825	25038	20601	23809	22911	18446	17573	15630	21225	13092	14654	14325	23841	19091	22181	20999	17772	18260	18802	15574
385.21	10838	22168	18037	17836	22330	16109	24061	26060	16676	20312	18927	15690	21395	24538	22992	13069	19722	16094	14664	11718	20406	16564	15444	17863	17492	13955	18516	10876	21545	29047	26463	21836	25550	24325	19577	18662	16564	22666	13724	15416	15213	24872	20537	23738	22177	19066	19425	19817	16419
385.67	11245	23261	18605	18580	23448	16534	25100	27242	17404	21374	19722	16256	22401	25740	24390	13648	20831	16974	15354	12082	21174	17405	16054	18892	18241	14521	19176	11400	22712	30332	28192	22993	26614	25410	20197	19464	17097	23532	14358	15976	15714	25718	21377	24633	22923	19943	20161	20441	16967
386.13	11285	23501	18833	18967	23580	16918	25567	27458	17510	21560	19813	16348	22860	26059	24338	13740	21104	17056	15542	12232	21324	17592	16263	19066	18597	14514	19321	11468	22930	30775	28190	23341	27000	25594	20562	19561	17109	23745	14380	16027	15878	26100	21363	24799	23308	19991	20434	20738	17218
386.59	11332	23425	18977	18876	23533	16743	25052	27164	17571	21741	19780	16327	22474	26063	23928	13735	20710	17039	15358	12087	21065	17337	16021	18781	18466	14341	19191	11369	22669	30284	27998	22948	26621	25466	20401	19353	17127	23436	14296	16087	15740	26012	21222	24565	23183	19937	20262	20841	17352
387.06	11316	22887	18752	18609	23185	16740	24916	27157	17313	21292	19540	16129	22394	25554	23907	13663	20731	16701	15442	11950	20914	17085	16020	18654	18290	14355	19037	11352	22434	30142	27799	22808	26396	25032	20182	19156	16916	23357	14206	15914	15606	25810	20951	24328	22820	19626	20080	20800	16964
387.52	11313	23033	18684	18444	23120	16534	24722	26962	17268	21007	19412	16081	22080	25552	23924	13817	20815	16693	15332	11994	20900	17042	15911	18438	18054	14335	19053	11076	22463	29809	27871	22732	26243	24961	20020	19174	17004	23013	14223	15798	15570	25748	20633	24308	22631	19408	20032	20596	16979
387.98	11056	21805	17420	17260	21599	15424	23078	25130	16474	19909	18220	15156	20840	23535	22128	13045	19237	15829	14520	11327	19583	15864	14799	17119	16878	13629	18088	10777	20837	27333	26087	21468	24583	23486	18904	17843	15954	21645	13394	15061	14733	24416	19342	22589	21242	18201	18835	19244	16164
388.45	11052	20617	16622	16265	20420	14832	21743	23457	16037	18816	17356	14652	19744	22007	20903	12668	18149	14884	13898	11024	18707	15135	14172	16419	16047	13120	17172	10658	19847	26086	24689	20304	23255	22166	18058	17048	15289	20680	12773	14461	14186	23458	18668	21425	20223	17333	17818	18673	15538
388.91	10395	19218	15209	14900	18570	13640	19862	21370	15070	17056	15612	13616	17866	19973	18817	12181	16359	13554	12931	10277	17099	13801	13180	14988	14480	12333	16115	10058	17948	22981	22132	18590	21020	20381	16506	15460	13844	18477	11981	13498	13066	21673	16926	19562	18249	15635	16201	17316	14090
389.37	9397	16307	12374	11860	14684	11143	15782	17061	13286	13684	12612	11780	14650	16095	15012	10820	13246	10950	11066	8778	13904	11665	10569	12257	11661	10768	13707	8810	14577	17554	17575	15180	16527	17320	13526	12582	11270	14846	9953	11384	11063	18946	13617	15821	15273	12459	13300	14649	12376
389.83	9234	14878	11170	10729	13352	10229	14334	15485	12435	12440	11624	10847	13179	14848	13378	10404	11949	9852	10400	8098	12544	10653	9596	11045	10386	10283	12461	8304	13030	15183	15759	14058	15186	15873	12714	11631	10359	13480	9254	10417	10335	18071	12645	14406	13856	11264	12190	13620	11368
390.3	9268	14721	11567	10646	13213	10294	14402	15606	12522	12165	11495	11096	13268	14680	13183	10500	11980	9893	10415	8287	12703	10712	9831	11138	10493	10180	12667	8299	13092	15400	15643	13884	15346	16135	12601	11478	10423	13415	9337	10448	10324	18168	12877	14374	13984	11076	12101	13641	11373
390.76	9213	15140	11348	10732	13388	10357	14372	15716	12623	12396	11746	11036	13462	14855	13564	10423	12070	9978	10556	8301	12658	10623	9794	11190	10481	10442	12607	8525	13192	15350	15695	13872	15209	16327	12855	11632	10616	13596	9279	10573	10447	18418	12943	14676	14223	11255	12385	13582	11598
391.22	9310	15420	11613	11040	13529	10501	14790	16025	12768	12809	11828	11280	13818	15090	13699	10688	12294	10078	10584	8332	12735	11053	9909	11301	10663	10688	12876	8784	13624	15652	16281	14357	15438	16776	13054	12177	10863	13948	9366	10828	10485	18446	13089	14921	14537	11561	12642	14024	11480
391.68	9382	15515	11652	11071	13758	10440	15124	16390	12966	13030	11829	11427	13778	15312	13978	10539	12449	10181	10755	8420	13184	11017	10085	11412	10860	10601	13144	8769	13884	16101	16317	14573	15924	16998	13226	12220	10969	14276	9577	10974	10926	18766	13539	15254	14892	11664	12978	14134	11855
392.15	9613	15854	11975	11492	13985	10667	15347	16523	13136	13221	12185	11570	14057	15476	14198	10888	12613	10394	10979	8508	13436	11328	10272	11633	11204	10779	13288	8769	13900	16491	16612	14857	15986	17292	13574	12500	10961	14327	9623	11157	10866	19125	13736	15454	15162	11789	13082	14239	11954
392.61	9447	16089	11930	11671	14237	10773	15506	16801	13258	13300	12533	11645	14319	15783	14402	10788	12808	10461	11030	8708	13394	11443	10178	11824	11336	10974	13240	8822	14142	16334	16810	15300	16145	17509	13596	12685	11284	14554	9699	11197	10892	19496	13874	15609	15287	11816	13348	14641	12240
393.07	9684	16398	11953	11705	14164	10813	15539	16911	13388	13364	12440	11600	14518	15721	14649	10863	12726	10556	11312	8605	13645	11289	10383	11792	11389	10897	13308	8991	14445	16437	16863	15524	16578	17764	13656	12716	11258	14696	9814	11226	11054	19620	13752	15935	15416	12136	13359	14640	12252
393.53	9735	16282	12078	11701	14183	11084	15671	16972	13372	13389	12592	11586	14404	15960	14475	11101	12895	10603	11175	8752	13676	11549	10424	11938	11397	11064	13372	8906	14217	16513	16981	15589	16601	17849	13783	12664	11279	14739	9886	11252	10908	19602	14105	15734	15555	12163	13397	14712	12297
394	9821	16355	12174	11681	14311	11210	15640	16845	13321	13495	12509	11651	14445	15846	14478	10979	12689	10532	11176	8611	13723	11567	10544	11982	11368	11062	13464	8996	14440	16502	16852	15690	16496	17815	13676	12847	11252	14612	9807	11378	11133	19765	14211	15698	15436	12167	13302	14813	12369
394.46	9788	16290	12097	11632	14116	10945	15531	16807	13340	13272	12638	11728	14276	15792	14591	11063	12717	10530	11009	8684	13556	11502	10355	11783	11247	11028	13637	8948	14286	16342	16949	15594	16309	17776	13730	12657	11314	14785	9908	11277	10748	19543	14137	15812	15372	12189	13336	14748	12377
394.92	9820	16191	12178	11621	14251	10897	15697	16756	13645	13511	12544	11906	14326	15788	14622	11146	12921	10714	11086	8913	13623	11672	10369	11902	11213	11056	13657	9056	14092	16541	17064	15286	16555	17956	13989	12742	11329	14696	10008	11330	10930	19593	13928	15828	15507	12192	13228	14930	12556
395.38	9845	16612	12106	11525	14267	11014	15644	17000	13470	13455	12536	11732	14405	15793	14364	11100	13009	10647	11036	8730	13684	11686	10570	11938	11210	11020	13568	9007	14305	16405	17054	15212	16477	17889	13816	12788	11388	14600	9978	11375	11033	19693	14148	15956	15644	12170	13275	14953	12495
395.85	9807	16470	12225	11784	14438	11090	15718	16962	13637	13482	12568	12044	14582	16100	14534	11285	13157	10844	11248	8716	13640	11411	10596	12063	11263	11312	13648	9026	14511	16603	17028	15322	16473	18003	13936	12652	11408	14693	9925	11545	11134	20044	14360	15973	15653	12243	13335	15122	12596
396.31	9942	16628	12311	11765	14425	11116	15844	17188	13758	13641	12662	12020	14572	16406	14722	11300	13222	10764	11217	8726	13636	11812	10534	11910	11520	11242	13766	9182	14478	16645	17185	15598	16716	18162	14142	12799	11481	14997	10047	11608	11237	19950	14402	15956	15653	12288	13548	14823	12649
396.77	10182	16831	12180	11975	14783	11384	16153	17188	14064	13935	12809	12195	14937	16222	14916	11536	13211	10575	11357	8842	13782	11840	10774	12309	11484	11453	14084	9325	14868	16825	17406	16016	16892	18258	14178	13012	11642	15140	10142	11581	11393	20508	14778	16266	15876	12356	13551	15208	12893
397.23	10370	17274	12620	12042	14869	11496	16508	17767	14094	14060	12900	12304	14990	16774	14999	11735	13316	10976	11698	8949	14300	12164	10849	12348	11712	11464	14128	9398	14959	17238	17716	16274	17244	18753	14424	13223	11893	15264	10161	11721	11406	20996	14900	16373	16083	12493	13911	15429	12974
397.7	10325	17370	13066	12340	15246	11560	16655	17964	14447	14308	13344	12476	15392	16916	15492	11738	13709	11224	11718	9094	14404	12253	11132	12584	11909	11764	14436	9538	15381	17630	17833	16393	17224	18961	14771	13527	12082	15698	10441	11960	11654	21100	15066	16799	16817	12852	14225	15696	13112
398.16	10492	17624	13118	12486	15434	12017	17139	18300	14772	14412	13346	12674	15833	17194	15831	12016	13909	11477	11832	9262	14692	12569	11284	12724	12216	11907	14732	9874	15684	17690	18244	16320	17856	19453	15296	13623	12228	16087	10724	12472	11799	21407	15702	17300	17182	13187	14498	16217	13410
398.62	10885	17999	13357	12886	15959	12108	17653	19117	15045	15001	13970	12882	16182	17843	16458	12304	14426	11850	12028	9540	14972	12998	11503	13214	12592	12200	15017	9911	16105	18363	18794	16710	18549	20128	15980	14272	12788	16429	11003	12588	12251	21899	16069	18004	17604	13466	15197	16641	13760
399.08	10878	18804	13550	13342	16417	12348	18065	19646	15353	15576	14505	13070	16668	18039	16717	12438	14804	12016	12279	9666	15328	13314	11690	13428	12752	12629	15134	10125	16718	18666	19222	17050	18973	21116	16492	14766	13234	17072	11162	12917	12441	22276	16816	18483	18686	14022	15532	17033	13983
399.55	11152	19303	14198	13647	16883	12752	18911	20263	15697	16090	15186	13375	17321	18808	17417	12573	15333	12502	12565	9749	15740	13858	12173	13943	13378	13012	15674	10458	17228	19508	19965	17665	19641	21784	17167	15288	13787	17714	11636	13439	13021	22831	17496	19244	19210	14469	15974	17688	14471
400.01	11113	19369	14352	13818	17300	12950	19285	20512	15857	16246	15221	13760	17571	19243	17641	12976	15388	12709	12720	10008	16084	13937	12276	14093	13634	13236	15921	10649	17578	19529	19909	17781	20065	22176	17357	15701	13871	17948	11823	13558	12984	23185	18095	19522	19598	14790	16204	18003	14691
400.47	11250	19156	14012	13722	16831	12672	18924	20191	15676	15898	14915	13748	17276	18550	17401	12743	15275	12483	12721	9762	15647	13690	12154	13972	13330	12996	15644	10409	17013	19395	19633	17666	19553	21452	16914	15288	13524	17680	11533	13474	12753	22906	17498	19088	19033	14550	15924	17561	14437
400.93	11021	19054	13738	13250	16244	12338	18340	19478	15226	15336	14432	13397	16664	18156	16636	12541	14776	12029	12295	9696	15390	13174	11800	13538	12982	12552	15263	10018	16486	18797	19215	16700	18908	20921	16236	14860	13153	16817	11182	12948	12476	22649	16857	18249	18424	14065	15201	17163	14108
401.39	11136	18380	13533	13113	16206	12391	17861	19229	15145	15212	14007	13229	16372	17924	16461	12413	14550	11825	12274	9476	15183	13069	11588	13265	12734	12384	15085	9959	16170	18492	18903	16719	18570	20533	15830	14320	12960	16834	10982	12732	12221	22194	16429	17924	18059	13830	14814	16805	13898
401.86	10993	18435	13655	13108	16128	12227	18001	19265	15239	15203	14144	13328	16319	18006	16694	12498	14472	11790	12351	9719	15305	13135	11740	13331	12745	12481	15294	9956	16439	18587	18948	16934	18792	20516	15967	14469	12892	16642	11011	12756	12509	22455	16656	18104	18020	13765	15311	16776	14084
402.32	11028	18661	13842	13317	16523	12450	17994	19646	15441	15361	14481	13452	16486	18409	16793	12485	14687	12081	12448	9604	15444	13347	11879	13430	12952	12644	15555	10180	16495	19040	19060	17137	19004	20661	16132	14752	13077	17104	11360	12944	12562	22697	16726	18253	18170	14056	15351	17066	14211
402.78	11087	18785	13918	13532	16557	12621	18507	19793	15493	15543	14612	13590	16882	18467	16808	12700	14936	12104	12564	9804	15513	13441	11884	13548	13061	12650	15564	10263	16937	19157	19540	17149	19212	21108	16381	14855	13159	17255	11403	13032	12653	22699	16873	18617	18728	14222	15361	17346	14237
403.24	11365	19005	14052	13567	16853	12830	18669	20202	15667	15748	14922	13609	16938	18626	17121	12572	15136	12251	12660	9852	15624	13730	12126	13780	13300	12866	15700	10238	16850	19201	19413	17363	19580	21584	16609	15317	13352	17607	11295	13071	12545	22735	17122	19322	18957	14438	15767	17630	14344
403.7	11238	19353	14388	14050	17314	12876	19212	20526	16102	16156	15132	13920	17469	19070	17538	12924	15304	12527	12812	10212	16154	14068	12192	14168	13308	13084	15872	10490	17454	19696	19976	17881	20161	21888	16916	15737	13500	17924	11586	13520	12748	23093	17646	19464	19385	14573	15975	18004	14536
404.17	11404	19498	14572	14000	17502	12934	19386	20809	16173	16334	15377	14152	17807	19426	17864	13153	15692	12708	13033	10284	16158	14242	12677	14334	13781	13280	16152	10664	17700	19773	20303	18170	20236	22253	17394	15905	13967	18232	11799	13777	13173	23415	17792	19677	19988	14958	16329	17937	14652
404.63	11526	19702	14787	14384	17741	13366	19785	21442	16286	16589	15521	14299	17884	19558	18244	13085	15816	12942	13199	10332	16544	14340	12676	14694	14025	13380	16292	10732	17775	20189	20676	18201	20582	22701	17567	16029	14005	18534	11874	13831	13400	23714	18160	20103	20156	14966	16668	18309	14632
405.09	11656	20130	14972	14601	17794	13522	20385	21583	16552	16790	15705	14388	18300	19970	18375	13250	16157	13118	13362	10305	16744	14534	12826	14810	14184	13580	16533	10750	18008	20534	21037	18419	20866	22974	17825	16303	14258	18725	12209	13929	13474	24248	18467	20406	20252	15343	16940	18469	15132
405.55	11874	20303	15065	14780	18112	13624	20396	21928	16668	16973	15996	14391	18450	20135	18644	13436	16415	13143	13433	10466	16810	14543	12986	14838	14364	13600	16797	10908	18266	20855	21209	18724	21182	23271	18030	16499	14391	18850	12038	14097	13641	24601	18726	20636	20265	15551	16772	18620	15218
406.01	11948	20676	15346	15065	18383	13884	20773	22212	17008	17238	16329	14815	18796	20528	19114	13616	16437	13453	13765	10540	17126	14693	13168	15192	14486	13848	16959	11116	18717	21258	21435	19129	21345	23674	18448	16926	14458	19118	12171	14357	14137	24777	18841	21103	20751	15672	17252	19216	15408
406.47	12124	21116	15816	15225	18852	14248	21092	22700	17220	17629	16706	15184	19245	21138	19569	13896	16956	13541	13930	10677	17709	15063	13386	15522	14930	14095	17340	11369	19063	21767	22022	19836	21959	24191	18732	17138	14905	19552	12611	14892	14333	25309	19224	21377	21149	16018	17552	19580	15795
406.94	12428	21260	15937	15652	19319	14659	21674	23369	17725	17885	17141	15568	19733	21673	19830	14180	17325	13928	14322	11116	18020	15567	13690	16007	15090	14282	17604	11524	19584	22229	22648	19919	22336	24768	19376	17562	15097	20168	12952	15178	14558	25736	19842	22185	22032	16516	18001	20284	15945
407.4	12703	21931	16452	16172	19650	14837	22126	24135	17975	18554	17522	15678	20176	21881	20530	14468	17591	14372	14484	11353	18228	15821	14041	16386	15610	14919	17961	11726	19999	22635	23196	20382	23047	25439	19935	18215	15517	20764	13129	15509	14775	26340	20249	22672	22564	16782	18565	20520	16330
407.86	12682	22353	16598	16185	19976	15133	22432	24303	18300	18766	17709	15960	20572	22397	20630	14660	17813	14546	14798	11286	18702	15910	14388	16396	15852	14865	18056	11842	20257	22984	23290	20544	23459	25720	20088	18453	15707	21029	13337	15703	15009	26720	20625	23009	22710	17075	18678	20852	16543
408.32	12913	22233	16584	16485	19941	15006	22467	24181	18496	18673	17765	15727	20469	22436	20601	14589	17850	14570	14900	11530	18574	16113	14341	16533	15632	14863	18124	11863	20200	23044	23046	20585	23194	25912	20090	18450	15639	20841	13360	15500	14985	26482	20670	22976	22750	17108	18668	20782	16736
408.78	12869	21873	16236	15936	19713	14836	22145	23794	18052	18372	17360	15749	20117	22271	20492	14588	17710	14541	14676	11246	18353	16003	14152	16192	15628	14757	17996	11653	20007	22661	23110	20482	22817	25384	19648	18113	15584	20748	13078	15406	14716	26528	20249	22337	22441	17050	18228	20496	16529
409.24	12768	21972	16420	15879	19490	14716	21793	23617	17841	18056	17345	15841	20024	21981	20305	14722	17470	14226	14496	11182	18306	15750	13932	16139	15353	14472	18001	11802	19780	22450	23035	20134	22706	25214	19624	18002	15278	20604	13076	15372	14667	26220	20080	22256	22281	16717	18409	20599	16617
409.71	12749	21847	16315	15966	19554	14740	22001	23670	18102	18114	17417	15708	20073	21705	20398	14591	17575	14422	14729	11246	18386	15820	14093	16109	15447	14759	18054	11599	19674	22483	22944	20328	22812	25180	19390	17949	15288	20541	13070	15368	14759	26249	20064	22320	22340	16880	18021	20499	16624
410.17	12958	21877	16473	15844	19582	14714	21702	23478	18108	18334	17349	15688	19812	21896	20258	14674	17636	14543	14823	11374	18560	15658	14001	16341	15514	14860	18265	11876	20002	22790	23118	20127	22664	25253	19520	17783	15480	20468	13126	15472	14681	26414	20110	22117	22220	16832	18104	20384	16373
410.63	12609	21637	16228	16031	19576	14700	21789	23565	18053	18139	17259	15830	19762	21988	19996	14586	17412	14088	14633	11244	18072	15832	13931	16240	15301	14731	17944	11854	19644	22324	22966	20206	22593	25031	19221	17624	15267	20564	13044	15348	14562	26383	20021	21975	22007	16751	18089	20431	16326
411.09	13065	21844	16161	15815	19494	14689	21578	23173	17881	18177	16905	15663	19804	21615	20032	14339	17436	14064	14582	11164	17962	15534	13734	15997	15345	14566	17842	11687	19634	22434	22809	20134	22682	24838	19096	17448	15312	20312	12900	14908	14580	26036	19932	22038	21701	16511	17883	20030	16172
411.55	13140	21672	16122	15623	19340	14701	21487	23456	17594	17963	16964	15574	19680	21660	19909	14442	17434	14093	14392	11203	18193	15532	13697	15964	15172	14540	17780	11453	19689	22473	22632	19998	22370	24385	18972	17477	15133	19861	12906	14958	14584	26172	19857	21919	21432	16582	17732	20036	16216
412.01	12900	21842	16189	15559	19443	14636	21444	23183	17682	17949	16934	15655	19520	21850	19852	14426	17518	13957	14458	11132	18105	15665	13799	15892	15128	14394	17966	11478	19580	22481	22746	19968	22454	24508	18944	17221	15237	20048	12844	15037	14680	26338	19692	21733	21506	16495	17970	19962	16236
412.48	12884	21889	16320	15711	19517	14668	21385	23351	17903	18236	16969	15568	19733	22113	20079	14537	17393	14046	14731	11042	18335	15893	14000	15968	15392	14535	18172	11645	19848	22844	23012	20271	22656	24876	19116	17436	15578	20442	13001	15141	14581	26802	19764	21878	21634	16737	18138	20194	16209
412.94	12790	21892	16184	15700	19184	14531	21562	23248	17825	18084	17021	15852	19702	21955	20167	14598	17685	14358	14677	11155	18358	15746	13783	15988	15481	14423	18101	11656	19552	23059	23038	20287	22906	24684	19108	17559	15398	20376	12992	15076	14842	26734	19741	21989	21784	16704	18099	20161	16401
413.4	12919	21907	16295	15557	19339	14729	21493	23329	17932	18279	16854	15820	19689	22016	20072	14413	17473	14160	14581	11077	18342	15652	13888	16029	15297	14345	18165	11525	19525	22908	22963	20274	22796	24562	19097	17589	15156	20146	13038	15117	14660	26761	19881	21966	21759	16660	17993	20140	16286
413.86	12990	22033	16421	15853	19511	14684	21714	23500	17967	18136	17319	15698	19668	21928	20079	14573	17644	14216	14724	11126	18273	15955	13948	16160	15472	14732	18093	11591	19836	23198	23052	20374	22807	24808	19150	17624	15370	20428	13170	15018	14806	26844	19931	22033	21861	16790	18207	20230	16626
414.32	13227	22276	16596	16160	19764	14870	22109	23791	18111	18444	17492	16093	20184	22454	20303	14500	17980	14293	14877	11284	18572	16063	14085	16389	15658	14775	18405	11732	19989	23293	23518	20503	23065	24942	19420	17670	15452	20559	13401	15336	14879	27206	20183	22493	22126	16975	18338	20533	16523
414.78	13288	22532	16778	16397	20265	15215	22209	24353	18478	18552	17701	16121	20484	22769	20642	14829	18178	14685	14872	11407	18907	16169	14340	16577	15809	14729	18808	11940	20189	23845	23852	20690	23448	25304	19820	17991	15844	21028	13417	15524	14899	27333	20629	22611	22459	17209	18518	20703	16778
415.24	13227	22848	17032	16452	20238	15132	22647	24337	18415	18908	17749	16270	20727	22925	20729	15007	18350	14918	15112	11566	19012	16377	14425	16625	15889	14922	18752	11845	20300	24010	23738	20960	23657	25373	19540	18146	15763	20966	13534	15644	15111	27605	20902	22927	22895	17412	18701	20761	16973
415.7	13096	22841	17206	16439	20446	15318	22462	24457	18348	18488	17863	16358	20496	22822	20923	14870	18336	14794	15085	11524	18922	16321	14404	16782	15917	14946	18687	11952	20429	23916	23643	20916	23829	25280	19484	18081	15916	20854	13377	15400	15204	27416	20585	22790	22665	17518	18841	20604	16956
416.17	13036	22607	16900	16353	20368	15244	22252	24128	18252	18500	17539	16340	20467	22724	20634	14948	18317	14743	15128	11572	18924	16123	14254	16553	15856	15008	18764	11798	20263	23877	23866	20701	23560	25297	19588	18008	15812	20852	13333	15253	15205	27148	20437	22467	22404	17329	18741	20569	17036
416.63	13035	22376	16921	16173	19980	14904	22240	23906	18286	18625	17270	16172	20210	22747	20496	14788	18029	14653	14920	11471	18588	16061	14089	16378	15708	14880	18268	11933	19980	23522	23602	20525	23284	24808	19433	17703	15704	20799	13235	15244	14933	27091	20158	22492	22308	17246	18427	20153	16650
417.09	13193	22472	16916	16180	20348	15129	22435	24368	18468	18638	17594	16293	20459	22893	20800	14899	18106	14585	15006	11504	18828	16168	14340	16434	15896	14959	18704	11966	20318	23804	23649	20832	23501	25256	19393	17931	15929	20899	13501	15524	14900	27413	20436	22698	22382	17094	18476	20399	16649
417.55	13244	22833	17025	16333	20368	15368	22528	24311	18799	18905	17753	16311	20698	22978	20721	14940	18490	14846	15167	11396	18942	16496	14217	16686	15814	15087	18861	11832	20352	23924	24138	20872	23833	25420	19588	18081	15927	21345	13572	15553	15257	27590	20874	22879	22500	17326	18617	20903	16993
418.01	13354	23001	17012	16530	20511	15432	22616	24620	18839	18810	18020	16492	20745	22912	21000	15172	18482	14962	15298	11780	19112	16544	14600	16887	16132	15208	19093	12024	20982	23990	24076	21052	24146	25908	19935	18357	16170	21327	13521	15757	15298	27980	20846	22993	23084	17399	18938	21008	17077
418.47	13532	23278	17183	16791	20564	15572	22966	24844	18713	19110	18049	16573	21018	23363	21087	15268	18571	14983	15433	12080	19389	16622	14705	16866	16284	15313	19212	12261	20825	24425	24420	21375	24237	26180	20379	18578	16217	21594	13774	15876	15505	27948	21031	23469	23050	17658	18967	21156	17012
418.93	13382	23344	17271	16806	20720	15404	23165	24717	18918	19205	18117	16642	21116	23308	21196	15359	18629	15184	15388	11788	19246	16603	14485	17242	16252	15457	19147	12256	20625	24330	24401	21616	24215	26292	20378	18610	16249	21762	13876	16015	15592	28391	21209	23428	23409	17932	19239	21117	17201
419.39	13489	23399	17333	16814	20846	15575	23152	24762	18926	19319	18318	16727	21116	23276	21294	15191	18605	14968	15335	11907	19410	16837	14615	17110	16382	15462	19252	12336	20925	24591	24337	21319	24282	26409	20372	18804	16543	21525	13887	15966	15415	28178	21161	23440	23272	17927	19344	21177	17116
419.85	13451	23399	17217	16853	20730	15716	22977	24608	19070	18974	18248	16628	21088	23116	21228	15352	18471	15071	15178	11939	19304	16693	14497	16962	16181	15337	19104	12176	20764	24348	24430	21641	24118	26304	20184	18580	16259	21709	13828	15887	15448	28331	21440	23408	23279	17775	19143	21316	17224
420.32	13566	23222	17240	16616	20574	15610	22872	24785	18896	18965	18021	16559	20886	23442	21228	15446	18563	15212	15350	11853	19280	16593	14741	16904	16166	15418	19042	12174	20775	24096	24317	21484	24189	26066	20255	18460	16334	21701	13602	15887	15485	28324	21033	23164	23287	17660	19053	21182	17312
420.78	13576	22916	16929	16520	20189	15374	22621	24389	18767	18939	17885	16492	20814	22936	20771	15215	18426	14845	15362	11668	19027	16340	14521	16848	16090	15275	18893	12118	20640	23647	24002	21434	23836	25916	19996	18422	16024	21312	13403	15636	15316	28029	20923	22963	22872	17332	18845	20841	17144
421.24	13392	22895	16746	16234	20281	15271	22505	24472	18825	19139	18026	16416	20614	22841	20620	15129	18090	14666	15352	11440	18906	16208	14405	16666	15856	15055	18918	12086	20485	23612	23927	21332	23733	25621	19765	18353	16029	21195	13436	15629	15267	27841	20840	22781	22811	17313	18796	20972	17191
421.7	13604	23164	17025	16286	20392	15412	22728	24694	18972	18920	17961	16538	20647	22813	21017	15177	18353	14873	15126	11769	19000	16542	14519	16738	15912	15176	18691	12023	20570	23625	23916	21700	23828	26000	19973	18309	16110	21561	13672	15845	15307	28322	20894	23161	22898	17273	18808	21237	17023
422.16	13405	22927	17116	16372	20269	15457	22508	24632	18728	19008	17906	16365	20597	22530	20580	15174	18112	14763	15169	11653	19086	16397	14310	16737	15985	15292	18830	12012	20480	23556	23795	22057	23734	25680	19962	18193	15788	21049	13615	15623	15193	27916	20806	23104	22777	17329	19092	20732	16964
422.62	13476	22750	17034	16293	19980	15303	22441	24304	18925	18959	17764	16501	20704	22721	20694	15072	18018	14678	15281	11648	18981	16180	14302	16727	15998	15190	18656	12252	20488	23516	23840	22293	23532	25739	19904	18315	15704	21036	13443	15668	15081	27656	20588	23108	22724	17108	18984	20959	16948
423.08	13312	22812	16985	16399	20072	15260	22762	24684	18980	19304	18116	16373	20839	22836	20828	15150	18300	14798	15258	11828	18926	16414	14401	16608	16015	15258	18793	12265	20528	23314	23838	22641	23750	25911	19989	18413	15909	21218	13559	15888	15221	27656	20813	23192	23003	17309	18890	21022	16808
423.54	13382	23038	17255	16636	20443	15550	23158	24790	19182	19424	18390	16710	21026	23216	21194	15289	18488	14968	15311	11841	19235	16417	14568	16841	16109	15450	19122	12218	20868	23366	24026	22345	24104	26414	20284	18745	16029	21422	13676	15985	15455	27855	21435	23653	23097	17845	19080	21347	16893
424	13408	23132	17538	16880	20629	15819	23342	25404	19415	19340	18516	16827	21352	23423	21585	15225	18540	15108	15748	12065	19395	16655	14901	17222	16460	15481	19064	12342	21118	23969	24276	21537	24468	26804	20488	19040	16328	21937	13860	16058	15597	27777	21169	23768	23575	17844	19508	21500	16968
424.46	13484	23231	17664	17217	21120	16141	23699	25782	19410	19953	18848	16998	21751	23589	21949	15514	19123	15300	15740	12097	19786	16649	15157	17554	16956	15704	19401	12352	21516	24198	24974	21941	24670	26974	20919	19344	16336	22226	14026	16412	15934	28350	21610	24292	23948	17994	19712	21960	17099
424.92	13789	23479	17853	17172	21262	16193	24341	26222	19622	20441	19191	17094	21955	24309	22196	15574	19183	15537	16124	12230	20358	16898	15180	17924	17057	15860	19548	12636	21971	24872	25266	22179	25247	27008	21234	19604	16419	22682	14047	16559	15996	28882	21872	24793	24183	18449	19731	22101	17460
425.39	13755	23780	18452	17740	21528	16654	24577	27105	19918	20643	19540	17545	22273	24638	22345	15693	19381	15776	16376	12357	20362	17276	15526	18290	17433	16061	19704	12747	22378	25292	25914	22580	25608	27971	21561	20017	16626	23140	14568	16971	16213	29107	22295	25238	24236	18636	20255	22553	17493
425.85	14116	24065	18584	17840	21837	16708	24970	27370	20006	20878	19676	17760	22776	24739	23142	16004	19562	16176	16887	12452	20578	17558	15780	18686	17737	16140	20224	12791	22566	25638	26297	22968	26003	28115	21937	20349	16944	23527	14591	17150	16505	29399	22211	25721	24834	18788	20637	22586	17711
426.31	13986	23989	18692	18081	21936	16855	25213	27501	20066	20857	19879	17565	22952	24985	23113	16127	19773	16103	16730	12341	20867	17573	15842	18730	17771	16053	19891	12943	22717	25941	26462	23079	26140	28532	21858	20749	16989	23715	14584	17101	16617	29348	22229	25988	24760	18847	20472	22850	17798
426.77	14028	23802	18627	18052	21766	16762	25042	27454	19867	20968	19968	17576	22765	25002	23063	15893	19952	16065	16684	12361	20893	17402	15816	18628	17817	15961	19805	12687	22747	25730	26344	23118	25833	28505	22195	20516	16944	23492	14514	17149	16459	29432	22327	26080	24851	19034	20659	22771	17724
427.23	13924	23839	18772	17870	21860	16588	24788	27117	19925	20896	19692	17613	22562	24959	22854	16015	19816	15962	16592	12366	20793	17156	15745	18548	17574	15916	19994	12785	22868	25505	26321	23124	26126	28330	22037	20508	16746	23364	14663	16993	16535	29555	22133	25708	24711	18820	20524	22691	17683
427.69	13964	23653	18403	17708	21676	16396	24726	26901	19909	20180	19530	17388	22334	24864	22763	15868	19548	15903	16424	12339	20550	17208	15462	18460	17494	15879	19844	12730	22300	25257	26075	22920	25669	27882	21436	19706	16716	22935	14606	16818	16414	29468	22111	25372	24336	18669	20241	22636	17475
428.15	13916	23436	18073	17247	21004	16244	24084	26006	19635	20060	19024	17417	21858	24269	22060	15916	19101	15479	16184	12225	19969	16946	15302	17897	16867	15808	19716	12719	21841	24909	25733	22393	24981	27160	20853	19338	16552	22305	14309	16623	16194	28889	21617	24773	23734	18262	19712	22089	17476
428.61	14052	22938	17768	17018	20865	15979	23663	25552	19360	19517	18604	17093	21542	23676	21582	15667	18805	15457	16142	11950	19762	16813	14972	17484	16639	15606	19688	12476	21433	24448	24913	22047	24324	26659	20285	18887	16168	22031	14130	16248	15856	28797	21250	24307	23372	17857	19306	21817	17429
429.07	13896	22982	17510	16733	20559	15918	23108	25000	19292	19143	18430	16862	21060	23382	21120	15410	18548	15094	15782	12179	19478	16598	14714	17247	16410	15412	19204	12326	20784	23979	24564	21668	24146	26101	20102	18701	15824	21540	13783	16147	15756	28761	20841	23622	22869	17659	19028	21392	17266
429.53	13848	23025	17271	16604	20539	15679	22661	24717	19244	19111	17804	16819	20752	23265	21168	15385	18461	14963	15676	11889	19396	16378	14836	17145	16222	15310	19200	12313	20849	23802	24375	21577	23874	25875	19730	18345	15964	21273	13761	16004	15340	28204	21028	23162	22657	17354	18877	21320	17157
429.99	13828	22916	17335	16539	20362	15627	22820	24630	19271	18761	18075	16694	20567	23008	20756	15641	18351	14839	15484	11844	19231	16344	14545	16995	16129	15380	19078	12267	20565	23680	24295	21300	23884	25768	19659	18330	15924	21266	13860	15847	15422	28272	20752	23391	22763	17370	18712	21349	17138
430.45	13948	22841	17126	16626	20028	15583	22614	24464	19283	18297	17767	16791	20540	23002	20627	15600	18214	14861	15686	11917	19130	16309	14524	16713	16014	14999	19077	12290	20368	23486	24035	21211	23720	25584	19593	17995	15779	20740	13737	15841	15430	28596	20490	22876	22477	17295	18621	21069	17081
430.91	13852	22843	17241	16477	20280	15658	22541	24372	19237	18897	17814	16900	20758	22914	20559	15615	18262	14719	15660	11815	19013	16197	14632	16754	16032	14995	19134	12260	20453	23576	24085	21208	23617	25854	19718	18096	15862	21085	13481	15662	15414	28507	20640	22844	22621	17521	18565	21164	16723
431.37	14007	23002	17168	16563	20145	15692	22653	24640	19240	18928	17754	16972	20672	22992	20574	15372	18270	14821	15645	11784	19351	16436	14662	16760	16019	15215	19124	12309	20468	23532	23938	21420	23824	25813	19759	18244	15671	21008	13475	15886	15605	28676	20638	22884	22671	17272	18557	21116	16940
431.83	13842	22783	17143	16515	20270	15514	22504	24636	19285	18810	17877	16902	20769	22973	20922	15353	18462	14848	15541	11753	19295	16433	14433	17012	16111	15215	19073	12532	20664	23498	24084	21251	23671	25933	19886	18065	15927	21012	13696	15893	15345	28541	20691	22880	22542	17114	18674	21141	16987
432.29	13940	22780	17048	16398	20020	15473	22403	24332	19512	18844	18000	16710	20744	22968	20660	15625	18196	14737	15539	11808	19170	16419	14467	17018	15752	15180	19060	12219	20561	23370	24231	21212	23534	25778	19631	18236	15772	21089	13400	15536	15384	28362	20746	22969	22722	17308	18665	20991	17001
432.75	13985	23142	17283	16513	20141	15472	22692	24511	19263	18852	18007	16846	20764	22870	20890	15572	18530	14902	15680	11948	19322	16577	14424	16816	16096	15354	19318	12393	20718	23577	24116	21205	23917	25920	19806	18370	15805	21396	13621	15692	15495	28513	20689	23048	22883	17307	18729	21074	17141
433.21	13984	23041	17305	16549	20428	15652	22989	24708	19455	19020	18101	16772	20996	23293	21283	15673	18667	15096	15865	12005	19502	16592	14804	17097	16296	15383	19407	12357	20833	23821	24328	21335	24192	26129	20263	18445	16029	21520	13724	16083	15430	28783	21088	23597	23044	17556	18871	21508	17192
433.67	14096	23486	17389	16495	20580	15689	22982	25152	19444	19297	18431	16928	21214	23612	21477	15910	18921	15247	15829	12188	19550	16933	14763	17242	16306	15874	19604	12585	21115	23988	24581	21491	24358	26551	20286	18714	16208	21655	13794	16168	15682	28771	21265	23622	23367	17565	19187	21654	17284
434.13	14243	23892	17676	16906	20945	15967	23592	25384	19620	19481	18719	17130	21548	23858	21530	15804	19024	15338	16104	12187	19640	16868	14943	17523	16574	16092	19824	12478	21330	24424	24898	21925	24750	27001	20633	19226	16468	22081	14120	16369	15820	29089	21575	24228	24008	18039	19421	21787	17487
434.59	14578	24010	17876	17249	21060	16044	23824	25742	20103	19893	18783	17501	21762	24124	21745	16109	19096	15413	16034	12379	19916	17097	15109	17561	16958	16018	20105	12744	21783	24657	25101	21921	24943	27305	20918	19454	16866	22462	14422	16663	16042	29347	22195	24493	24248	18184	19658	22011	17749
435.05	14584	24228	17961	17362	21405	16486	23758	26227	19924	19871	18934	17598	21868	24345	22005	15950	19344	15369	16125	12332	20244	17393	15209	17726	16956	16336	20082	12821	21796	24892	25204	22276	25257	27668	21208	19359	16910	22652	14149	16652	16191	29574	22260	24620	24196	18356	19778	22409	17813
435.51	14517	23991	18080	17277	21191	16206	23813	26215	20093	19792	19026	17589	21796	24101	21876	16215	19461	15592	16212	12461	19965	17466	15225	17753	16880	15985	20161	12812	21769	24829	25134	22292	25295	27681	21347	19408	16844	22611	14263	16562	16192	29541	22360	24372	24213	18454	19809	22348	18137
435.97	14563	23941	17947	17043	21226	15957	23640	25313	19865	19593	18647	17303	21676	24055	21583	16079	19082	15420	16114	12220	19809	16900	15121	17405	16333	15908	19681	12682	21619	24384	24958	21891	24864	27300	20757	19009	16559	22280	14286	16296	16061	29382	21802	24096	24089	18164	19421	21983	17730
436.43	14536	23860	17693	17060	20836	15840	23270	25264	19649	19574	18469	17367	21265	23774	21146	15867	19033	15090	16094	12013	19657	16928	14889	17200	16620	15544	19502	12655	21261	24150	24669	21836	24522	26746	20416	18985	16632	21918	14140	16295	15762	29174	21536	23704	23578	17864	18935	21882	17347
436.89	14188	23625	17616	16764	20820	15780	23092	25154	19498	19359	18188	17033	21263	23445	21167	15751	18860	15103	15733	11980	19477	16676	14701	17135	16379	15579	19495	12452	20978	23871	24572	21576	24372	26666	20146	18585	16205	21449	13888	16332	15703	29233	21336	23601	23452	17899	19008	21616	17408
437.35	14086	23356	17350	16470	20421	15589	22764	24842	19549	18886	18120	16902	20787	23130	20900	15552	18564	14788	15613	11892	19133	16562	14508	16999	16113	15462	19431	12319	20824	23871	24226	21390	23919	26130	20041	18519	15954	21452	13623	16141	15564	28772	21171	23097	23260	17653	18838	21213	17217
437.81	14037	22945	17301	16447	20177	15499	22548	24336	19172	18627	17992	16710	20620	22799	20706	15304	18332	14694	15529	11993	19064	16341	14462	16558	15843	15232	19224	12140	20413	23394	23742	21106	23648	25824	19660	18292	15851	21165	13465	15713	15355	28388	20956	22831	22881	17362	18535	21110	16941
438.27	13949	22660	17166	16347	20193	15401	22288	24340	19062	18748	17686	16588	20397	22724	20672	15516	18285	14727	15238	11678	18921	16284	14349	16729	15744	15382	18924	12079	20358	23308	23831	21010	23433	25721	19532	18212	15711	20908	13588	15670	15118	28261	20658	22724	22753	17286	18583	20914	16984
438.73	13860	22719	17031	16025	20060	15204	22360	24156	19063	18610	17736	16565	20336	22454	20489	15352	17807	14589	15377	11640	18743	16106	14150	16756	15672	14904	18920	12112	20018	22966	23516	20681	23352	25703	19435	17983	15636	20788	13189	15481	15254	28212	20561	22476	22493	17280	18536	20792	16845
439.19	13797	22909	16850	16313	19976	15212	22228	24040	19054	18470	17753	16621	20332	22514	20060	15300	17940	14645	15542	11701	18839	16197	14211	16616	15671	15035	18808	12016	20036	22731	23525	20696	23259	25557	19628	18046	15615	20865	13305	15525	15280	27857	20651	22607	22603	17084	18533	20880	16832
439.65	13901	22505	16994	16408	19843	15265	22060	24148	19147	18565	17574	16644	20389	22689	20259	15330	18072	14633	15218	11623	18933	16314	14208	16425	15649	15319	18863	12224	20183	23172	23695	20691	23161	25631	19432	17856	15704	20935	13305	15598	15248	27849	20690	22459	22776	17045	18439	20599	16718
440.11	13841	22741	17193	16336	20041	15320	22614	24406	19081	18556	17749	16730	20792	22701	20469	15423	18092	14910	15314	11727	18887	16426	14509	16514	16040	15431	18857	12139	20271	23204	23618	20924	23280	25865	19798	18064	15735	21109	13653	15602	15307	27943	20914	23016	22976	17129	18586	21044	16930
440.57	13884	22997	17215	16506	20255	15450	22654	24645	19241	18788	17854	16757	20846	23076	20756	15484	18260	14695	15539	11882	19164	16539	14450	16582	15831	15421	19306	12408	20469	23381	23855	21125	23592	26031	20057	18601	15962	21476	13644	15748	15444	28156	21040	23197	23306	17391	18641	21209	16897
441.03	13916	23500	17508	16445	20572	15814	23062	24810	19618	19207	18253	16966	21256	23156	21148	15633	18622	15027	15616	11886	19296	16781	14688	17136	16284	15607	19534	12426	20700	23644	24204	21384	24228	26455	20384	18646	16205	21645	13674	16169	15547	28549	21457	23692	23332	17526	19079	21629	17099
441.49	14108	23827	17654	16933	20769	15756	23449	25274	19754	19540	18495	17180	21426	23840	21637	15852	18907	15374	15817	12170	19628	16948	14990	17455	16341	16070	19759	12537	21088	24036	24585	21691	24575	27196	20948	19361	16608	22069	13894	16249	15966	28964	21874	24079	24068	17944	19510	21922	17460
441.95	14282	23981	17911	17149	21390	16024	23721	25672	20082	19752	18733	17396	21865	24178	21704	15940	19079	15388	15834	12407	20031	17456	15133	17605	16728	16100	19964	12826	21578	24361	24894	22076	24914	27776	21242	19350	16744	22378	14254	16670	16172	29453	22348	24367	24467	18276	19705	22300	17547
442.41	14430	24306	17884	17058	21073	15941	23785	25646	20294	19681	18981	17468	21874	24041	21978	16033	19119	15574	15944	12260	19991	17325	15061	17433	16621	16233	20143	12816	21707	24578	24850	22077	24974	27693	21324	19524	16836	22607	14317	16639	16178	29618	22341	24636	24576	18474	19686	22497	17720
442.87	14396	24329	17880	17138	21184	16189	23870	25678	20572	19816	18914	17668	21930	23924	22050	16208	19412	15576	16069	12390	19936	17270	15019	17708	16838	16508	20144	12955	21494	24486	25070	22229	24869	27985	21340	19606	17230	22580	14240	16651	16068	29742	22585	24700	24876	18440	19949	22438	17886
443.33	14684	24638	18083	17383	21604	16300	24051	26108	20882	19778	18986	17744	22232	24492	21992	16367	19594	15594	16303	12404	20100	17459	15376	17678	17046	16570	20306	12958	22037	24876	25102	22503	25458	28364	21518	19767	17145	22684	14264	16970	16252	29989	22639	25018	25113	18559	19903	22739	18146
443.79	14835	24781	18205	17542	21730	16355	24145	26433	20745	20290	19303	17881	22341	24718	22432	16380	19815	15612	16429	12610	20305	17924	15630	17789	17015	16650	20670	13069	22159	24995	25429	22909	25751	28703	21888	20262	17252	23216	14409	17133	16621	30412	23186	25311	25606	18793	20260	23046	18271
444.25	14933	25200	18351	17964	21981	16577	24784	26854	21044	20756	19456	18076	22825	24895	22780	16596	19953	15966	16230	12872	20706	18051	15692	18262	17392	16749	20665	13300	22623	25488	26093	23029	26284	29107	22260	20527	17496	23681	14520	17478	16504	30765	23728	25702	26255	19278	20581	23384	18514
444.71	14878	25344	18392	18151	22164	16885	25157	27128	21194	20804	19824	18343	22953	25020	23074	16882	20331	16180	16500	12589	20908	18146	15737	18319	17508	17033	20955	13380	22984	25739	26236	23157	26344	29708	22564	20885	17760	23836	14826	17500	16844	30977	23852	25873	26376	19357	20979	23527	18589
445.17	15033	25617	18825	18229	22430	16797	25269	27097	20951	20638	19868	18363	22852	25139	22836	16784	20127	16178	16674	12823	20778	18100	15818	18322	17358	17074	20833	13470	22710	25517	26132	23351	26372	29581	22552	20521	17756	23474	14946	17324	16902	31191	23905	25953	26376	19456	20823	23907	18568
445.63	14967	25205	18238	17836	21793	16599	24753	26482	20796	20230	19319	17843	22340	24724	22212	16557	19824	15596	16406	12505	20243	17884	15500	18030	17071	16584	20701	13128	22190	25174	25400	22949	25696	28886	21781	20082	17430	23014	14424	17010	16604	30685	23213	25124	25624	18799	20418	23068	18554
446.09	14568	24812	18004	17307	21289	16230	23782	25626	20508	19656	18707	17493	21896	24157	21738	16322	19218	15298	16196	12261	20008	17404	15146	17518	16774	16342	20213	12749	21473	24621	24968	22344	25354	27819	21027	19301	16968	22304	14187	16679	16180	30048	22540	24317	24937	18410	19900	22537	17902
446.55	14567	24086	17548	16942	20881	15892	23152	25025	20185	19341	18380	17414	21124	23653	21088	16266	18698	15138	15660	12104	19602	17062	14926	17068	16308	15985	19791	12901	21157	23998	24548	21678	24501	27532	20506	18918	16426	21804	13921	16211	15900	29461	22056	23847	24195	18109	19242	21878	17714
447.01	14362	23490	17169	16406	20424	15532	22607	24727	19698	18887	18073	16867	20829	22972	20777	15766	18470	14892	15728	11772	19076	16681	14535	16708	15877	15622	19393	12354	20730	23531	23997	21160	23999	26639	20107	18468	16314	21270	13570	15988	15560	28904	21398	23186	23514	17453	18645	21584	17294
447.47	14364	23399	17149	16495	20187	15496	22304	24381	19562	18708	17793	16949	20668	22961	20619	15847	18512	14828	15588	12012	19174	16663	14549	16752	15867	15541	19212	12242	20610	23345	23772	21268	23960	26332	19909	18363	16072	21305	13393	15782	15484	28549	21104	22993	23248	17426	18697	21346	17166
447.93	14284	23300	17338	16452	20176	15503	22585	24188	19495	18583	17856	16769	20645	22959	20524	15767	18356	14661	15648	12186	19075	16535	14431	16688	15892	15514	19182	12191	20324	23184	23840	20978	23715	26141	19693	18205	15999	21064	13357	15609	15359	28648	21161	22988	22958	17316	18637	21227	17261
448.39	14051	23316	16993	16501	20328	15536	22200	24095	19560	18468	17634	16700	20599	22758	20548	15614	18236	14561	15581	11728	18823	16510	14448	16660	15866	15496	19101	12144	20222	23430	23681	20794	23708	26034	19455	18156	15958	20802	13413	15719	15325	28558	21077	22703	22974	17239	18444	21036	17056
448.85	14029	23078	17094	16204	20138	15310	22166	24183	19386	18294	17708	16829	20518	22769	20674	15534	18247	14541	15346	11610	18991	16279	14412	16730	15677	15412	19023	12119	20161	23252	23642	20797	23584	25913	19608	18014	15849	20954	13288	15425	15343	28338	20959	22727	22976	17322	18341	21156	17050
449.31	14231	23233	16832	16040	20007	15253	22257	23983	19380	18332	17748	16785	20659	22652	20628	15613	18243	14592	15631	11669	18990	16409	14226	16595	15644	15495	19145	12232	20159	23122	23628	20834	23556	25892	19510	18127	15740	20775	13277	15608	15077	28274	20830	22722	22847	17188	18290	20968	16888
449.77	14079	23197	17246	16184	20167	15125	22207	24357	19399	18303	17583	16948	20536	22854	20495	15476	18186	14476	15396	11731	19058	16377	14295	16797	15620	15624	18949	12053	20286	23516	23434	21045	23424	26239	19540	17993	16008	20975	13415	15773	15176	28197	20676	22776	23055	17267	18532	21054	16970
450.23	14096	23167	16961	16169	20213	15344	22215	24230	19377	18545	17984	16921	20718	22812	20646	15625	18343	14861	15468	11863	19019	16682	14456	16660	15649	15545	19206	12172	20278	23351	23708	21028	23584	26316	19765	18120	15939	21158	13360	15797	15080	28274	21069	22996	23152	17224	18571	21053	16846
450.68	14178	23553	17235	16336	20540	15455	22547	24145	19684	18760	18028	17041	20750	23084	20636	15551	18521	15001	15726	11902	19278	16680	14441	16737	15883	15701	19308	12417	20533	23773	24016	21203	24066	26632	20008	18567	16045	21340	13703	15828	15510	28564	21235	23230	23425	17694	18631	21460	17054
451.14	14328	23587	17366	16360	20420	15695	22818	24533	19565	18872	17989	17048	20776	23257	20840	15948	18533	15013	15693	11929	19384	16654	14669	16940	16148	15684	19502	12512	20740	23766	24148	21254	24156	26618	20141	18587	16426	21521	13784	16006	15621	28607	21588	23394	23529	17629	18765	21439	17110
451.6	14432	23769	17167	16423	20437	15607	22476	24271	19776	18628	17866	17109	20957	23017	20956	15613	18506	14918	15792	11852	19327	16777	14480	16639	15969	15660	19400	12404	20368	23572	24161	21446	24046	26884	20020	18484	16276	21358	13584	15951	15396	28617	21528	23205	23612	17620	18785	21613	17471
452.06	14417	23561	17293	16353	20192	15532	22801	24352	19666	18916	18135	17099	20659	23012	20883	15807	18544	14870	15666	11943	19353	16703	14562	16876	16011	15493	19310	12377	20596	23700	24149	21299	24093	26613	20128	18700	16126	21311	13776	16070	15433	28716	21376	23072	23412	17608	18783	21463	17354
452.52	14271	23378	17285	16310	20413	15468	22348	24077	19583	18550	17856	17025	20500	22793	20921	15664	18216	14860	15429	11944	19276	16604	14700	16728	15988	15631	19117	12408	20397	23391	23817	21132	23832	26634	19844	18300	16035	21242	13662	15794	15231	28555	21460	23176	23448	17543	18716	21612	17156
452.98	14248	23266	17124	16425	20240	15396	22320	24044	19286	18625	17655	17212	20466	22836	20598	15540	18580	14777	15534	11917	19268	16596	14548	16652	15913	15497	19282	12257	20336	23510	24051	20913	23738	26500	19832	18450	15998	21145	13533	15863	15506	28607	21142	23108	23238	17658	18760	21310	17206
453.44	14277	23474	17352	16381	20210	15313	22418	24076	19701	18697	17834	16999	20616	22622	20745	15549	18185	14697	15396	11852	18910	16567	14456	16600	15649	15522	19132	12213	20401	23321	23800	21164	23805	26401	20131	18264	16241	21268	13445	15952	15491	28457	21158	23030	23416	17304	18490	21327	17170
453.9	14373	23174	17333	16260	20148	15348	22268	24135	19482	18444	17696	17003	20608	22792	20638	15725	18132	14628	15457	11614	18935	16334	14381	16621	15792	15399	19252	12195	20100	23377	23932	20878	23648	26356	19958	18140	16106	21156	13369	15709	15388	28192	21135	22897	23202	17238	18689	21125	16896
454.36	14248	23269	17125	16200	20008	15161	22130	23925	19271	18636	17471	16853	20540	22872	20551	15630	18156	14558	15373	11757	18795	16271	14193	16551	15712	15416	19010	12158	20130	23276	23795	21036	23727	25997	19446	18228	15937	20973	13402	15517	15152	28380	20906	22795	23190	17076	18613	21185	17115
454.82	14023	23116	17023	16102	20167	15242	22128	24002	19365	18506	17743	16767	20437	22760	20604	15369	18262	14722	15472	11738	19009	16497	14415	16534	15634	15338	19131	12081	20172	23171	23714	21005	23417	26068	19657	17868	15888	21004	13649	15664	15259	28383	20909	22672	23031	17417	18588	21075	17032
455.28	14226	22996	17196	16258	20352	15299	22213	24059	19409	18372	17493	16766	20440	22664	20780	15412	18192	14464	15604	11561	18969	16320	14230	16578	15591	15220	18950	12188	20212	23132	23546	21009	23584	26158	19640	17898	15826	20868	13454	15603	15462	28066	20984	22554	23044	17276	18400	20948	16896
455.74	14179	23084	17208	16174	20362	15349	22117	24013	19446	18425	17673	16851	20596	22705	20396	15522	18237	14623	15502	11535	18870	16340	14360	16512	15591	15316	19046	12156	20017	23184	23644	21009	23571	25946	19553	17863	15632	20853	13311	15545	15054	28367	20817	22604	22976	17121	18579	21153	16991
456.19	14205	22995	17233	16364	20050	15445	22124	24156	19289	18420	17452	16841	20314	22746	20565	15524	18247	14543	15370	11624	19040	16379	14335	16576	15684	15444	19039	12124	20149	23365	23591	21080	23371	25844	19446	18012	15662	20854	13217	15508	15288	28390	20828	22632	22838	17312	18438	20965	16863
456.65	14029	23324	17404	16347	20236	15474	22370	24233	19514	18646	17802	16964	20591	22937	20788	15513	18356	14760	15323	11721	19036	16540	14448	16777	15719	15391	19093	12065	20218	23385	23913	21044	23774	26085	19782	18132	15882	20893	13405	15629	15264	28572	20874	22721	22860	17324	18522	21303	16808
457.11	14329	23522	17393	16517	20443	15801	22700	24532	19768	18927	18061	17261	20959	23414	21156	15652	18703	14852	15564	11814	19399	16656	14676	16834	15924	15488	19428	12493	20531	23723	24112	21406	23872	26566	19762	18487	16154	21309	13774	15935	15549	28810	21339	23210	23253	17629	18899	21314	17262
457.57	14848	23872	17674	16906	20759	16118	23157	24688	20002	19022	18392	17398	21284	23805	21459	16052	19029	15234	15901	11920	19672	17008	14738	17223	16340	15749	19497	12596	21102	24085	24374	21601	24409	27012	20072	18780	16367	21691	13897	16085	15832	29084	21548	23609	23668	17870	19228	21868	17412
458.03	14677	24142	18033	17076	21274	16130	23582	25289	20085	19612	18676	17658	21831	24276	22406	16020	19391	15552	16190	12016	19886	17217	14978	17531	16661	16016	19928	12616	21351	24536	24986	22117	24912	27466	20492	18954	16711	22201	14007	16508	16047	29816	22044	24153	24222	18094	19194	22208	17606
458.49	15093	24598	18268	17585	21720	16623	24156	26413	20628	19951	19045	17892	22172	24628	23018	16216	19911	15647	16555	12293	20486	17809	15407	17952	16904	16268	20268	12986	21813	25194	25610	22514	25457	28293	21292	19664	17174	22737	14210	16737	16296	30265	22630	24763	24988	18660	19838	22760	18012
458.95	15165	24942	18902	17919	22359	16905	24965	26929	21312	20674	19845	18492	23032	25479	23608	16888	20271	16334	16928	12815	20937	18143	15756	18434	17448	16842	20713	13172	22738	25866	26552	23048	26240	29194	21854	20261	17684	23356	14671	17289	16792	31055	23529	25564	25814	19303	20638	23185	18623
459.41	15501	26160	19122	18700	23076	17529	25974	28036	21676	21472	20554	19030	23630	26248	24153	17193	21000	16831	17439	12957	21593	18695	16260	19076	18084	17244	21380	13720	23297	26722	27183	24077	27406	30586	22690	20990	18158	24249	15128	17880	17172	31832	24354	26514	26992	19791	21237	23942	18978
459.87	15992	27013	19770	19476	23924	18036	26941	28978	22168	22040	21119	19479	24618	26908	24870	17680	21600	17180	17964	13438	22201	19367	16808	19707	18984	17891	21892	14004	24318	27373	27712	24832	28415	31284	23649	21865	18863	25148	15587	18332	17556	33132	25262	27592	27641	20448	22466	24770	19836
460.32	15801	27377	20352	19705	24152	18380	27517	29423	22487	22494	21538	19730	25073	27316	25423	17792	22012	17624	18020	13513	22420	19808	17004	20080	19072	17877	22191	14104	24790	28185	28212	24821	28593	32026	24010	22493	18946	25637	15732	18678	18090	33344	25836	28223	28413	21060	22452	25116	19753
460.78	16007	27804	20391	19985	24728	18569	27916	29912	22947	22938	21846	20005	25411	27758	25836	17902	22190	17868	18251	13735	22942	20085	17288	20404	19332	18446	22521	14378	25213	28625	28623	25597	29471	33050	24788	22756	19244	26287	16018	19135	18194	33569	26381	28807	28864	21401	23038	25729	20197
461.24	16326	28458	21093	20344	25228	19006	28716	30883	23381	23593	22373	20374	26289	28717	26413	18600	22912	18354	18636	14073	23526	20708	17628	20750	19873	18836	23048	14784	26023	29379	29663	25992	30167	33777	25671	23455	20007	27104	16432	19468	18719	34529	27294	29572	30012	21981	23345	26212	20739
461.7	17149	29345	21711	20870	26114	19328	29557	31804	23811	24182	23009	20748	26770	29338	27214	19134	23554	18664	19071	14406	24098	20856	18252	21324	20412	19332	23380	15142	26793	30028	30177	26795	30968	34737	26117	24096	20688	27584	16886	20188	19166	35475	27928	30375	30645	22391	24260	27049	21404
462.16	17290	30488	22359	21557	26786	20145	30755	32724	24746	24843	23769	21565	27726	30084	27970	19252	24430	19413	19708	14797	24836	21701	18768	22039	20974	19894	24415	15516	27814	31269	31348	27525	32337	35693	27043	24852	21224	28582	17362	20828	19776	36286	29193	31690	31826	23144	25204	28007	21779
462.62	17614	31223	23053	22418	28138	20622	31854	34415	25456	26033	25025	22316	28698	31352	29424	19865	25164	19959	20202	15348	25687	22727	19391	22840	22070	20613	24785	16248	28664	32356	32082	28370	33568	37437	28452	26052	22210	30072	17788	21532	20477	37539	30506	33036	33649	24276	26343	29054	22637
463.08	17868	32228	23818	23148	28888	21696	33224	35433	26049	27000	25837	22773	29692	32526	30098	20035	25888	20610	20558	15609	26458	23404	19888	23498	22770	21312	25560	16625	29629	33260	33000	29380	34528	38806	29500	27182	22869	30874	18784	22304	20969	38202	31554	34254	34517	25050	27188	30214	23145
463.53	17984	32913	24478	23781	29405	21958	34060	36318	26522	27405	26252	23438	30686	33068	30721	20376	26446	20932	21082	16031	27065	23964	20366	23986	23163	21597	26006	16911	30102	34004	33730	30000	35148	39594	30006	27582	23232	31566	19048	22512	21726	38772	32013	34828	35272	25579	27768	30401	23478
463.99	18244	33004	24289	24140	29468	21980	34010	36416	26626	27697	26276	23527	30711	33493	30951	20524	26849	21116	21431	15958	27121	23824	20396	24123	23196	21539	26064	16935	30172	34179	33812	30007	35204	39333	29924	27789	23136	31700	19084	22895	21348	38774	32221	35188	35072	25752	27585	30597	23467
464.45	18113	32207	24241	23723	29104	21612	33310	35838	26292	27256	26145	22951	30216	33205	30442	20308	26220	20839	21054	15746	26835	23544	20278	24134	23039	21070	25667	16860	29939	33914	33356	29568	34833	38640	29382	27142	22873	31084	18697	22162	21125	38215	31458	34054	34468	25293	27201	30178	23261
464.91	17784	31813	23688	23201	28607	21344	32436	34990	25557	26584	25463	22736	29412	32364	29800	20012	25888	20228	20684	15367	26375	23041	19809	23530	22366	20434	25080	16449	29128	33330	32880	28956	34124	37663	28301	26393	22270	30088	18152	21766	20808	37640	30589	33476	33399	24700	26619	29240	22866
465.37	17502	30691	23159	22486	27804	20860	31457	33846	24770	25396	24648	22159	28712	31450	28821	19686	25227	19980	20328	14990	25522	22272	19275	22727	21820	20150	24457	15812	28013	32433	32047	28143	32995	36501	27012	25132	21633	29362	17664	21013	20002	36692	29513	31882	32205	23757	25574	28330	22018
465.83	17164	30055	22495	21604	26704	20142	30180	32356	24140	24396	23717	21649	27550	30552	27711	19161	24319	19149	19645	14782	24572	21446	18659	21988	20904	19265	23589	15282	26919	31504	31134	26983	31768	34644	25786	24300	20705	28114	17098	20383	19380	35557	28110	30429	30636	22573	24418	27088	21405
466.29	16878	29129	21764	20804	25869	19566	29301	31503	23498	23775	22793	20983	26439	29454	26827	18468	23561	18613	19245	14183	23852	20768	18001	21206	20028	18599	23096	14937	25842	30425	30220	26307	30681	33625	24686	23168	19985	27130	16552	19590	18825	35106	27218	29276	29573	21840	23693	25980	20918
466.74	16448	28677	21478	20356	25300	19145	28308	30622	22977	23169	22414	20817	25828	29038	26150	18402	23072	18272	18916	14041	23557	20432	17625	20941	19735	18587	22857	14700	25330	30267	29701	26103	30166	32661	24273	22485	19634	26469	16366	19132	18430	34741	26594	28689	28628	21550	22866	25622	20801
467.2	16434	28641	21334	20363	25292	19112	28141	30233	22786	23093	22306	20615	25670	28604	25513	18294	23316	18089	18877	13978	23278	20412	17575	20946	19693	18193	22625	14544	25196	30129	29143	26059	30024	32192	23909	22394	19488	26197	16388	18867	18292	34272	26159	28243	28390	21189	22787	25472	20581
467.66	16277	28736	21369	20316	25217	19063	28008	29788	22546	23047	22150	20382	25600	28814	25766	18197	23224	18053	18844	14019	23114	20264	17510	20504	19486	17838	22389	14531	25009	30023	29346	25840	29921	31884	23743	22154	19604	26057	16295	18716	17984	34251	25967	28188	27981	21294	22574	24969	20458
468.12	16339	28299	21172	19971	24981	18735	27481	29452	22454	22824	21848	20456	25156	28291	25498	18081	23146	17977	18641	13846	23163	19905	17248	20286	19305	17542	22260	14210	24805	29617	29183	25597	29656	31540	23398	22113	19388	25728	15972	18534	17845	33725	25558	27732	27716	20952	22188	24767	20557
468.58	16120	28073	20929	19733	24769	18786	27404	29277	22161	22388	21600	20171	24850	28110	25014	17822	22783	17735	18421	13605	22872	19823	17009	20068	19160	17500	22210	14176	24244	29238	28861	25425	29119	31253	22876	21503	19155	25566	15930	18601	17581	33828	25417	27257	27383	20533	21996	24361	20106
469.04	15949	28137	20876	19650	24444	18578	26980	28985	22152	22208	21249	19941	24836	27616	24799	17802	22483	17713	18356	13684	22589	19730	16718	19839	18966	17547	22117	14275	24180	29054	28574	25102	28908	31336	22852	21564	18908	25438	15624	18136	17547	33489	25010	27300	26957	20502	21668	24206	20005
469.49	15969	27977	20766	19612	24422	18614	27062	28974	22080	22210	21210	19706	24759	27841	24696	17868	22376	17406	18277	13676	22485	19566	16825	19904	18692	17640	22101	13990	24026	29132	28384	25103	28914	30941	22732	21316	18902	25431	15508	18247	17289	33050	24927	27201	27314	20479	21968	24320	19939
469.95	15863	27439	20622	19376	24308	18214	27004	28961	22048	22114	21343	19836	24809	27792	24860	17794	22392	17428	18240	13529	22441	19619	16912	19913	18850	17646	21831	14168	24220	28958	28692	24950	28852	30872	22992	21495	18740	25377	15658	18171	17443	33194	25128	27323	27148	20591	21856	23832	19998
470.41	15772	27422	20544	19278	24278	18360	26684	28496	22069	21971	21068	19974	24421	27444	24531	17686	22254	17303	18188	13445	22449	19424	16788	19772	18592	17372	21967	14010	24012	28425	28425	24674	28776	30811	22793	21358	19022	24908	15515	18263	17385	33087	25121	26926	26999	20456	21945	24133	19813
470.87	15641	27422	20070	18944	23879	18060	26390	28070	21696	21714	20808	19250	23987	26937	24428	17595	21903	16966	17843	13150	21896	19601	16624	19413	18561	17224	21889	14048	23828	28248	27692	24677	28368	30319	22382	21122	18585	24592	15497	17950	17327	32584	24741	26662	26820	20220	21372	23735	19590
471.33	15421	26869	19921	18784	23341	17582	25829	27621	21389	21233	20576	19130	23744	26615	23699	17400	21404	16847	17542	13057	21542	18910	16366	19305	18031	17030	21440	13537	23225	27668	27439	24337	27709	30182	22011	20783	18396	24461	15110	17704	16900	32084	24099	26318	26260	19844	21384	23468	19246
471.78	15365	26147	19364	18350	22700	17437	25040	27113	20980	20670	19833	18700	23305	25641	23156	17064	21096	16518	17394	12876	21157	18558	16046	18765	17677	16924	21006	13182	22668	27092	26948	23528	27577	29245	21409	20077	17906	23916	15004	17329	16607	31734	23764	25468	25816	19376	20628	23019	18876
472.24	15207	25414	19075	17758	22352	16913	24588	26431	21035	20126	19484	18431	22605	24989	22447	16720	20543	16030	17001	12712	20697	18216	15563	18365	17394	16692	20729	13004	22348	26159	26332	23023	26421	28412	20946	19609	17402	23348	14604	16868	16400	31237	22944	25011	24874	19012	20069	22527	18548
472.7	15081	25249	18749	17592	22004	16663	23992	25888	20664	19779	18955	18297	22031	24700	22321	16455	19933	15841	16746	12560	20425	17712	15259	18062	16756	16222	20456	12968	21788	25696	25646	22632	25652	28028	20343	19128	17048	22735	14373	16657	16012	30947	22350	24324	24456	18686	19906	22132	18246
473.16	14995	25036	18596	17526	21631	16316	23888	25807	20540	19771	18820	18050	21926	24726	22141	16359	19616	15652	16704	12451	20288	17461	15108	17917	16822	16094	20244	12732	21497	25550	25748	22457	25696	27796	20438	19126	16941	22351	14104	16560	15801	30756	22199	24418	24259	18396	19768	22218	18022
473.62	14990	24700	18410	17172	21364	16486	23388	25406	20414	19501	18724	17921	21653	24317	21621	16130	19548	15536	16456	12169	20195	17380	15094	17761	16663	15872	20173	12840	21180	25113	25424	22244	25481	27396	20086	18690	16670	22259	13995	16376	15910	30185	22050	23943	24073	18355	19518	21894	17902
474.07	14903	24388	18127	16939	20974	16101	23185	24881	20123	19318	18583	17803	21615	24062	21317	15988	19507	15189	16264	12204	19908	17285	15042	17460	16463	15638	20033	12618	21104	24985	24948	21904	25008	27160	19885	18604	16700	22036	14009	16153	15763	29841	21580	23924	23828	18034	19300	21592	17818
474.53	14793	23901	17744	16713	20581	15866	22765	24514	19905	18589	18052	17525	20863	23460	20860	15916	18893	14857	16170	11928	19492	16870	14636	16957	15996	15816	19828	12526	20511	24062	24427	21284	24368	26480	19918	18292	16265	21475	13742	15918	15460	29478	21332	23262	23291	17676	18724	21496	17268
474.99	14808	23208	17418	16474	20169	15545	22188	24177	19955	18578	17728	17221	20569	23062	20412	15689	18312	14660	15715	11849	19318	16501	14429	16702	15792	15506	19554	12490	20329	23353	23840	20972	23841	26034	19400	18002	15732	20972	13507	15944	15378	28872	20800	22714	22903	17343	18353	21294	16916
475.45	14416	23115	17182	16310	20186	15412	22362	23871	19732	18368	17621	17024	20416	22415	20217	15777	18083	14426	15701	11845	19141	16360	14436	16448	15710	15470	19574	12176	20095	23185	23778	21035	23605	26213	19536	17927	15588	20972	13337	15786	15393	28813	20820	22643	23031	17320	18342	21127	16729
475.91	14502	23092	17278	16196	20159	15453	22316	24103	19892	18500	17555	17029	20583	22906	20350	15767	18232	14617	15732	11959	19009	16372	14399	16691	16115	15543	19573	12113	20201	23324	24028	20835	23770	25875	19472	18048	15636	21074	13365	15319	15232	28711	20657	22772	22990	17297	18223	21293	16890
476.36	14681	23236	17728	16476	20393	15580	22431	24599	20073	18473	17949	17205	20971	23127	20874	15892	18345	14606	15840	11906	19263	16598	14551	16906	15960	15547	19893	12172	20621	23369	23977	21204	23895	26308	19412	18412	16015	21210	13458	15816	15342	29224	20906	23161	23060	17506	18679	21431	16796
476.82	14804	23730	17732	16716	20672	15831	23101	24788	20543	18981	18391	17537	21250	23525	21050	15998	18621	14868	16203	12276	19612	16910	14825	17101	16163	15907	20143	12494	20971	24126	24594	21456	24222	26732	19820	18412	16138	21710	13567	16120	15693	29498	21324	23384	23529	17846	19072	21859	16982
477.28	14993	24009	18240	17168	21204	16107	23423	25465	20707	19484	18667	17866	21711	24270	21526	16314	19048	15279	16325	12333	20021	17190	15069	17524	16606	16267	20488	12808	21146	24445	24976	21785	24820	27605	20252	18882	16370	21896	13969	16338	15984	30157	21742	24169	24192	18125	19290	22130	17568
477.74	15236	24490	18476	17605	21757	16428	24309	26236	20956	19994	19188	18452	22234	24412	22258	16600	19594	15644	16598	12561	20420	17476	15709	17799	17131	16427	20885	13054	21733	25072	25829	22312	25459	28033	20860	19389	16976	22748	14378	16558	16226	30899	22416	24504	24511	18478	19844	22444	17752
478.19	15365	24835	18860	17833	21849	16808	24771	27068	21532	20451	19347	18492	22724	25188	22722	16848	19976	16065	16988	12848	20762	17776	15809	18229	17272	16720	21303	13206	22248	25609	26329	22640	25901	28557	21528	19974	17188	23117	14517	16912	16495	31340	22771	25132	25306	18865	20070	22852	17893
478.65	15752	25478	19170	18244	22532	16965	25356	27294	21830	20990	19984	18846	22974	25703	23234	17092	20344	16075	17369	13109	21260	18018	15890	18484	17669	17042	21750	13512	22607	25965	26855	23145	26494	29114	22017	20175	17456	23564	14684	17252	16891	31617	22948	25648	25609	19338	20854	23590	18216
479.11	15654	25480	19453	18596	22638	17252	25602	27873	21789	20955	20253	18850	23452	25992	23631	17405	20590	16364	17389	13266	21480	18513	16191	18987	18126	17032	21877	13531	23185	26527	26759	23494	27002	29614	22309	20617	17802	23959	14860	17660	17113	32044	23381	26190	26035	19598	20818	23685	18402
479.57	15734	25594	19340	18627	22849	17290	25990	28316	22181	21512	20412	19174	23561	26299	23577	17352	20738	16621	17311	13303	21773	18571	16331	18944	18146	17096	21971	13518	23258	26898	27276	23892	27329	29938	22504	21116	17772	24126	14975	17723	17112	32372	23732	26510	26031	19844	21117	24028	18548
480.03	15734	25820	19540	18447	23107	17347	25728	28302	22091	21329	20494	19130	23474	26351	23549	17321	20726	16482	17412	13376	21671	18652	16476	18917	18179	17009	22121	13596	23287	26638	27186	23832	27279	29868	22614	20824	17896	24258	14943	17658	17158	32253	23745	26463	26629	19848	21049	24012	18556
480.48	15514	25337	19274	18313	22756	17305	25431	27849	21845	21000	20348	19076	23292	25927	23250	17144	20492	16354	17417	13149	21393	18460	16146	18754	17976	17053	22005	13454	23101	26428	27002	23358	27081	29619	22230	20482	17612	23893	14818	17247	17110	31906	23524	26257	25804	19492	20664	23636	18629
480.94	15685	24871	19071	18223	22264	17073	25018	27261	21751	20802	19830	18780	23081	25935	23018	17065	20270	16080	17214	13148	21177	18069	15990	18577	18114	16918	21697	13212	22757	25888	26775	23094	26560	29308	22120	20360	17554	23536	14565	17259	16806	31686	22990	25687	25705	19356	20719	23381	18193
481.4	15327	25038	18845	17840	21993	16635	24797	27345	21257	20664	19792	18517	22608	25612	22940	17109	19820	15988	16838	12834	20812	17932	15901	18406	17756	16630	21330	13204	22640	25884	26490	22914	26100	28740	21548	20212	17068	23502	14444	16983	16790	31096	22753	25620	25358	18900	20356	23205	17928
481.86	15326	24402	18510	17592	21522	16477	24265	26191	21090	20204	19282	18051	22285	24932	22508	16703	19695	15806	16809	12830	20389	17462	15665	17972	17088	16259	21080	12755	22228	25369	26210	22519	25714	28111	21284	19685	16860	22678	14137	16629	16431	30963	22115	24928	24762	18492	19689	22608	17910
482.31	15002	23729	18263	17205	21028	16228	23654	25576	20560	19634	19028	17670	21608	24296	21678	16376	19226	15299	16430	12356	20057	17479	15237	17601	16908	15892	20863	12696	21593	24719	25311	22068	25197	27514	20836	19404	16487	22283	13953	16293	16034	30377	21850	24377	24207	18179	19528	22389	17453
482.77	15049	23591	17872	17071	20850	15892	23348	25380	20305	19308	18756	17517	21378	24102	21566	16214	18717	15172	16093	12114	19627	17106	15077	17341	16728	15764	20707	12492	21207	24200	24871	21576	24824	27274	20498	19021	16192	22110	13889	16065	15716	29899	21510	23973	23784	18080	19120	21944	17172
483.23	14993	23414	17740	16879	20447	15920	22986	25132	20272	19141	18200	17297	20868	24004	21204	16060	18646	14885	15993	12139	19594	16721	14701	17184	16368	15602	20305	12476	20945	24223	24798	21498	24370	26798	20113	18793	16188	21626	13692	15760	15623	30016	21533	23597	23556	17785	18737	21852	16968
483.69	14890	23301	17738	16751	20450	15693	22885	25017	20268	19204	18362	17460	21084	23852	21268	15894	18868	14991	15936	12222	19342	16656	14755	17205	16477	15535	20364	12262	21198	24029	24468	21470	24590	27081	20252	18640	15943	21772	13566	15769	15585	29919	21401	23829	23584	17740	18842	21820	16913
484.14	15021	23542	17867	16789	20495	15793	23282	25189	20260	19000	18329	17330	20931	23862	21164	15910	18738	14862	16088	12234	19325	16746	14879	17131	16184	15623	20342	12256	21116	24116	24756	21550	24625	27034	20295	18858	16226	21888	13726	15993	15432	29852	21461	23681	23494	17949	18886	21710	16961
484.6	14864	23422	17733	16764	20297	15934	23003	25148	20112	19212	18204	17303	21026	23877	21189	15862	18564	14899	15839	12048	19416	16858	14689	17105	16338	15433	20320	12332	20980	24032	24352	21224	24806	27132	20319	18832	16012	21680	13702	15778	15366	29617	21398	23711	23738	17806	18880	21817	16899
485.06	14964	23620	17681	16909	20508	15642	23140	25305	20138	19074	18348	17274	21335	23830	21279	16045	18710	15077	15804	12040	19204	16784	14849	17060	16402	15470	20485	12310	21068	23630	24584	21512	24617	26981	20286	18759	16057	21717	13604	15808	15497	29541	21607	23580	23748	17892	19124	21992	17035
485.52	14958	23726	17852	17098	20736	15966	23239	25507	20105	19258	18566	17453	21081	24104	21540	16074	18838	15100	15948	12149	19384	16933	15073	17214	16511	15687	20528	12367	21361	24158	24757	21601	24798	27236	20416	19105	16261	21870	13727	16057	15656	29831	21719	23954	23989	17937	19129	21892	17131
485.97	14821	23666	17999	16940	20716	16011	23372	25574	20343	19482	18679	17409	21481	24024	21609	15978	18862	14944	15973	12272	19608	17032	14879	17148	16332	15750	20366	12396	21445	24344	24799	21686	24975	27284	20551	19141	16206	22122	13769	16022	16000	29898	21772	24265	23953	18017	19130	21898	17185
486.43	14946	23670	18020	17008	20564	15886	23380	25426	20318	19257	18476	17425	21159	23919	21478	15867	18565	15181	15959	12236	19600	16993	14881	17201	16628	15586	20584	12370	21143	24311	24596	21568	24722	27356	20646	18809	16281	21916	13901	16069	15650	29987	21607	24068	24049	18073	19209	21933	17093
486.89	15069	23677	17831	16762	20549	15512	23312	25316	20224	19093	18368	17448	21076	24004	21410	16063	18875	15054	16039	12093	19437	16881	14964	17246	16469	15709	20450	12389	21128	24065	24477	21322	24682	27070	20404	18658	16091	21942	13736	15943	15388	29686	21650	23884	23736	17850	19148	21860	17132
487.34	14863	23438	17889	16848	20438	15719	23090	25260	20152	18955	18276	17550	21186	23798	21189	15775	18825	14878	15748	12030	19249	16638	14775	17186	16183	15620	20151	12324	20924	23993	24406	21393	24491	26865	20306	18692	15990	21781	13828	15892	15342	29633	21482	23906	23613	17728	18802	21539	16792
487.8	14797	23325	17708	16764	20450	15612	23200	25057	20052	19068	18398	17526	20972	23836	21378	15793	18541	15103	15863	12292	19273	16554	14613	16959	16279	15456	20430	12408	20664	23745	24436	21396	24378	26833	20053	18752	15781	21579	13671	15833	15303	29598	21349	23608	23477	17526	18710	21587	16932
488.26	14856	23249	17813	16756	20524	15474	23016	25116	20181	19032	18458	17220	20781	23610	21140	15804	18461	14853	15648	12159	19248	16759	14838	17032	16263	15299	20295	12124	20633	24188	24169	20972	24344	26581	19751	18540	15987	21549	13546	15692	15375	29414	21236	23494	23388	17539	18698	21524	16835
488.72	14928	23737	18005	16936	20617	15835	23334	25310	20214	19409	18476	17508	21256	23910	21366	15964	18776	14866	16340	12341	19614	16909	14912	17222	16458	15554	20435	12485	20891	24241	24742	21527	24606	26663	20310	18650	15993	21856	13561	15919	15494	29719	21268	23655	23610	17830	19057	21754	16877
489.17	15116	23813	18129	17208	21001	16097	23607	25874	20551	19643	18646	17742	21551	24446	21814	16345	19060	15265	16366	12310	19788	17001	14967	17521	16662	15754	20475	12431	21350	24581	24972	21774	24849	27367	20343	18919	16200	22473	13748	16081	15872	30185	21649	23949	24013	18042	18911	22057	17134
489.63	15082	23959	18385	17316	21320	16174	23972	25932	20899	19960	19007	17969	21791	24722	21967	16415	19429	15400	16525	12490	19956	17348	15543	17709	16832	16145	20794	12538	21581	24664	25280	22117	25149	27628	20635	19183	16292	22368	13855	16188	15976	30272	21996	24263	23997	18205	19437	22087	17318
490.09	15309	24209	18398	17609	21338	16375	23990	26144	20718	19788	19170	18022	21869	24742	22062	16276	19462	15521	16596	12550	20307	17313	15341	17508	17020	15942	20717	12738	21672	24945	25322	22033	25391	27418	20748	19320	16465	22466	13960	16328	16046	30471	21744	24480	24204	18294	19412	22111	17269
490.54	15258	24180	18328	17320	21197	16255	23858	25929	20809	19740	18871	18046	21724	24581	21879	16495	19354	15199	16388	12406	20130	17377	15033	17745	16856	15967	21016	12548	21540	25091	25247	22139	25300	27787	20533	19159	16371	22619	13953	16573	16037	30620	21773	24332	24003	18302	19547	22077	17302
491	15253	23858	18412	16960	21112	16137	23957	25895	20738	19814	18710	17927	21780	24516	21906	16329	19177	15441	16461	12345	19927	17294	15158	17593	16854	16068	20723	12712	21293	24553	25095	21934	25034	27412	20567	18874	16241	22305	13945	16367	15949	30282	21753	24153	23977	18024	19142	21904	17236
491.46	14930	23559	18152	16848	20661	15810	23198	25488	20560	19297	18492	17708	21294	24113	21550	16028	19180	15103	16125	12262	19536	17134	14983	17323	16544	15642	20361	12581	21246	24202	24597	21733	24750	27107	19940	18799	16294	21830	13709	16074	15724	30183	21525	23644	23736	17898	18994	21613	17122
491.91	14899	23736	17773	16938	20793	15873	23265	25254	20292	19065	18393	17785	21306	24024	21223	16019	18957	15108	16145	12056	19586	17190	14982	17477	16341	15641	20490	12536	20950	24062	24771	21549	24425	26967	19970	18464	16181	21760	13687	16030	15583	29936	21392	23590	23481	17804	19028	21578	17225
492.37	14540	23631	17891	16666	20637	15957	23138	25006	20218	18953	18320	17604	20988	23613	21256	16063	18941	14933	15945	12012	19634	16944	14766	17116	16381	15550	20196	12336	20964	24038	24604	21407	24654	26705	19909	18503	16104	21689	13598	15820	15586	29775	21262	23632	23488	17706	18733	21267	16775
492.83	14570	23566	17738	16619	20484	15696	22944	25018	20360	18960	18119	17566	21021	23919	21204	16086	18837	14760	15885	12111	19512	16885	14737	17062	16191	15648	20165	12469	20651	24276	24545	21691	24493	26857	19838	18413	16054	21442	13575	15960	15441	29658	21060	23348	23351	17625	18495	21542	16920
493.29	14807	23412	17732	16516	20385	15870	22634	24986	20228	18731	18148	17267	21102	23633	21180	15949	18684	14753	15903	12189	19240	17036	14540	16972	16250	15603	20179	12392	20668	24238	24418	21325	24270	26758	19949	18372	16120	21487	13462	15892	15656	29524	21146	23101	23496	17552	18757	21523	16701
493.74	14845	23433	17790	16611	20576	15964	22959	25149	20462	18846	18093	17617	20956	23826	20950	16109	18708	14700	15973	11930	19345	16966	14637	17073	16142	15645	20223	12478	20703	24271	24448	21596	24458	26668	20016	18426	16054	21681	13559	15789	15633	29723	21569	23417	23329	17742	18795	21472	17006
494.2	15022	23860	17756	16675	20619	15844	23001	25066	20377	18941	18349	17570	21106	23765	21276	15993	18856	15042	16133	12224	19606	16990	14666	17386	16259	15779	20240	12638	20930	24332	24784	21505	24622	27037	20002	18500	16229	21848	13848	15878	15666	30244	21458	23583	23660	17868	18697	21610	17268
494.66	14948	23701	17783	16676	20556	15780	22904	24826	20344	18935	18148	17223	20964	23660	21202	16140	18868	14916	16015	12112	19365	17208	14822	17175	16266	15698	20257	12468	20782	24031	24562	21370	24625	26886	19784	18531	16140	21733	13614	16011	15506	29812	21526	23477	23386	17812	18729	21592	17132
495.11	15039	23872	17680	16772	20585	15761	23007	24805	20148	18900	18100	17395	20894	23752	21242	16082	18778	15016	16093	12116	19385	16916	14788	17075	16089	15768	20324	12420	20900	24221	24448	21181	24350	26968	19963	18334	16136	21768	13591	15961	15569	30088	21607	23416	23588	17703	18857	21509	17147
495.57	15100	23912	17669	16730	20476	15909	22873	24941	20356	18933	18445	17462	21138	24023	21276	15951	18840	15012	15964	11996	19407	17032	14888	17276	16329	15681	20300	12575	20804	24108	24460	21679	24411	26945	20072	18559	16249	21900	13434	15696	15548	30070	21430	23544	23615	17816	18915	21692	17580
496.03	15236	24112	17956	17010	20828	16069	23396	25192	20273	19094	18516	17764	21181	24175	21500	16261	19090	15202	16077	12135	19788	17132	14807	17394	16333	16045	20338	12582	20900	24508	24734	21846	24916	27391	20053	18698	16494	21683	13986	16046	15902	30492	21966	23704	23980	18052	18993	21944	17493
496.48	15322	24364	18280	17050	21094	15952	23596	25548	20394	19308	18604	17814	21522	24306	21856	16463	19324	15307	16214	12220	19880	17440	15164	17476	16659	16049	20396	12634	21278	24639	25249	21988	25274	27919	20390	18940	16523	22122	13898	16282	15916	30821	22226	24022	24236	18280	19276	21918	17667
496.94	15582	24892	18386	17456	21408	16350	24096	25743	20575	19564	18822	18000	22084	24704	22541	16550	19601	15468	16534	12344	20014	17788	15373	17655	16998	16297	20589	12756	21700	25008	25303	22230	25640	28431	20798	19438	16878	22566	13993	16472	15988	31463	22852	24162	24862	18508	19696	22430	17942
497.4	15686	25676	18908	17807	22045	16932	24573	26645	21341	20145	19508	18564	22530	25410	23108	16987	20056	15940	16751	12697	20667	18074	15562	17952	17354	16513	21190	13134	22275	25585	26215	23057	26186	29052	21343	19775	17290	23237	14322	17111	16598	32143	23525	25141	25660	19062	20447	22974	18606
497.85	16201	26488	19424	18364	22620	17409	25850	27600	21700	21001	20162	18966	23271	26335	23862	17521	20893	16451	17357	12893	21333	19015	15983	18793	17916	17110	21642	13529	23372	26397	26682	23526	27369	30172	22136	20568	17881	24306	14879	17528	17036	33177	24298	26186	26525	19813	21195	24119	19254
498.31	16740	27769	20561	19549	24058	18177	27322	29455	22840	22077	21367	19609	24805	27858	25304	18141	22061	17191	18060	13716	22462	20038	16713	19845	18952	18074	22687	14236	24605	28126	28174	24935	28646	32154	23975	21892	19238	25686	15442	18502	17948	34638	26204	28078	28367	21074	22348	25369	20265
498.77	17273	29891	21456	20844	25945	19137	29504	31568	24235	23765	22793	20879	26588	29417	27137	19033	23520	18458	18920	14328	23855	21216	17892	21118	20166	19253	23835	14857	26492	29693	29903	26080	30972	34800	26070	23672	20610	27485	16382	20044	18930	36556	28129	30318	30649	22416	24073	26999	21508
499.22	18367	32306	23426	22757	28095	20813	32645	34715	26089	26278	25033	22653	29510	31960	29494	20328	25343	19960	20281	15311	25772	23130	19457	22920	21874	20764	25750	16031	28998	32206	31944	28455	33646	38264	28873	26470	22572	30461	17790	21612	20478	38898	31253	33192	33954	24574	26369	29469	22998
499.68	19065	35224	25380	25069	31125	22813	36343	38792	28183	29409	27872	24305	32294	35292	32953	21644	27688	21802	21724	16613	27829	25297	21158	25205	24240	22589	27719	17610	31948	35241	34804	31320	37484	42347	32231	29444	24412	33469	19694	23678	22274	41902	34750	37231	38037	27207	29609	32225	24776
500.14	19797	37485	27224	27173	33757	24405	39424	42244	29986	31881	30226	25876	34915	37338	35651	22710	29909	23837	22876	17746	29991	27270	22836	27153	26154	24556	29433	18795	34540	37869	37358	33443	40470	45856	35285	32318	26495	36501	21462	25455	23938	44116	37872	40413	41779	29700	32124	34544	26513
500.59	20195	38657	28041	27909	34611	24948	40832	43876	30908	32633	31064	26629	36220	38357	36688	23162	30899	24167	23574	18228	30805	28098	23512	27904	26940	25063	30137	19505	35558	38760	38221	34092	41392	47606	36120	33233	27397	37728	21881	26036	24489	44961	38876	41892	43182	30027	32841	35656	27068
501.05	20013	37656	27239	27177	33221	24396	39729	41998	29935	31520	30104	25880	34880	37426	35632	22670	30082	23260	23076	17996	30214	27239	22837	27196	26038	24304	29425	18654	34412	37928	37122	32924	40289	46053	34593	31792	26324	36202	21009	25341	23779	43938	37561	40082	41270	29138	31424	34287	26442
501.51	19402	35410	25330	24708	31045	22730	35987	38394	28315	28714	27769	24444	32022	34793	33071	21738	27942	21913	21682	16545	28001	25212	20976	25009	24122	22527	27618	17681	31623	35049	34804	30956	37335	42188	31560	28834	24531	33157	19144	23176	21849	41628	34159	36495	36954	26649	28940	31435	24785
501.96	18475	32524	23370	22677	27972	20915	32145	34604	25935	25818	25140	22744	28876	32028	29705	20249	25682	19923	20255	15318	25655	23093	19241	22829	22001	20637	25480	16082	28706	32429	32281	28377	33682	37813	27819	25572	21996	29778	17933	21263	20325	38676	30980	32770	32963	23993	25932	28710	22943
502.42	17453	29940	21497	21168	25919	19508	29721	31776	24293	23838	23112	21441	26602	29769	27311	19064	23548	18591	18978	14410	23775	21325	18036	21330	20172	19305	23900	15010	26268	29826	30066	26633	30844	34476	25359	23230	20457	27349	16594	19615	19046	36481	28074	29931	30372	22336	23731	26503	21564
502.87	16855	28703	20717	19693	24542	18487	27859	29685	23186	22422	21750	20340	25212	28232	25677	18332	22600	17564	18429	13877	22692	20212	17029	20094	19217	18171	22841	14330	24882	28516	28657	24960	29117	32365	23793	21904	19435	26070	15701	18484	17834	34952	26380	27726	28382	20927	22080	25117	20566
503.33	16678	27706	20005	18917	23746	17934	26964	28428	22227	21585	20904	19926	24132	27303	24680	17916	21864	16872	18158	13282	22218	19617	16575	19375	18675	17716	22076	13678	23652	27692	27601	24262	27920	31084	22572	20774	18619	24746	15164	17886	17286	33785	25080	26703	27246	20036	21229	23994	19752
503.79	16176	26949	19536	18484	23045	17405	25828	27588	21675	21177	20394	19469	23608	26468	24082	17387	21078	16724	17562	13040	21495	18893	16097	19093	18007	17104	21593	13623	23116	26860	26935	23620	27717	30122	21861	20456	18296	24240	14773	17516	16895	33173	24400	25958	26413	19620	20872	23368	19068
504.24	15824	26752	19450	18434	22943	17124	25692	27189	21420	20864	20138	18981	23428	26166	23700	16956	21047	16561	17433	13050	21354	18724	15839	18862	17897	16842	21370	13413	23025	26908	26748	23380	27214	29572	21724	19974	17882	23784	14665	17124	16729	32519	24047	25665	26084	19376	20608	23072	18973
504.7	15716	26448	19464	18133	22678	17413	25367	27046	21293	20577	19816	18861	23084	26215	23609	16831	20838	16322	17123	13080	21191	18694	15779	18668	17630	16902	21140	13267	22581	26824	26754	23324	27187	29176	21437	19942	17896	23927	14800	17128	16640	32332	23828	25484	25763	19330	20589	22914	18973
505.16	15413	26215	19141	17948	22474	16917	24792	26524	20910	20449	19456	18677	22781	25563	23045	16828	20675	16147	16924	12710	20886	18144	15627	18485	17514	16525	21093	12977	22104	26476	26357	23045	26654	28897	21101	19517	17570	23610	14444	16886	16277	31888	23367	25095	25581	19064	20169	22227	18638
505.61	15477	25609	18754	17412	21921	16741	24196	25928	20735	19655	19203	18199	22179	25096	22420	16532	20276	15783	16618	12497	20439	17843	15262	18016	16968	16208	20432	12924	21832	25917	25549	22396	26103	27994	20335	19049	17044	22673	14271	16505	15881	31447	22834	24340	24569	18392	19657	21879	18129
506.07	15140	24921	18505	17269	21501	16267	23499	25372	20157	19476	18597	17948	21541	24523	21920	16273	19968	15491	16520	12394	19966	17597	15125	17645	16549	15847	20146	12684	21308	25458	25250	22029	25388	27150	19759	18417	16837	22199	13977	16037	15768	30708	22307	23593	23832	18172	19326	21324	17905
506.52	15105	24857	18516	16913	21356	16212	23483	25057	19943	19269	18592	18040	21516	24564	21697	16181	20062	15499	16316	12253	19699	17284	14892	17549	16549	15760	19964	12352	21139	25306	25194	22048	25292	27097	19545	18482	16681	22134	14020	16010	15660	30590	21871	23625	23522	18032	19070	21067	17891
506.98	15041	25212	18481	17174	21683	16494	23726	25340	20060	19468	18667	18041	21899	24324	21982	16306	19858	15408	16559	12484	20020	17493	15159	17538	16543	15843	20078	12602	21238	25566	25174	22170	25491	26964	19575	18474	16900	22324	13953	16197	15557	30765	22058	23566	23662	18172	19064	21231	18127
507.44	15061	24960	18708	17299	21548	16526	23664	25270	19898	19516	18689	18106	21670	24936	22023	16148	20205	15548	16656	12356	19991	17629	15031	17811	16670	15522	20188	12503	21281	25868	25352	22267	25583	26913	19861	18616	16755	22405	14022	16051	15519	30764	21984	23755	23582	18164	19388	21292	17963
507.89	15138	25169	18790	17202	21800	16318	23710	25236	19892	19332	18828	18185	21592	24809	21951	16399	20014	15561	16665	12302	20094	17564	15174	17647	16719	15741	20211	12557	21027	25806	25535	22284	25792	26900	19569	18716	16854	22369	13964	16298	15687	30844	22093	23446	23735	18147	19179	21136	18034
508.35	15032	25385	18748	17501	21618	16615	23524	25220	19860	19438	18948	18316	21860	24708	21868	16154	20316	15600	16726	12447	19964	17648	15086	17812	16657	15835	20155	12609	21240	25838	25550	22341	25901	27032	19392	18398	17087	22491	14106	16231	15695	30980	22087	23879	23719	18230	19229	21236	18186
508.8	15048	25570	18809	17447	21705	16616	23755	25353	19836	19541	18927	18167	21878	24781	21925	16263	20412	15413	16772	12338	20101	17420	14976	17756	16522	15599	20090	12664	21081	26028	25618	22184	25665	26932	19457	18374	16804	22244	14031	16166	15616	30728	21853	23554	23766	18499	19222	20888	18189
509.26	14993	25676	18920	17479	22076	16794	23724	25448	19921	19719	18877	18489	21860	24978	22332	16400	20520	15901	16951	12478	20216	17818	15173	17888	16916	15814	20145	12801	21306	26339	25748	22477	25978	26958	19278	18571	17065	22638	14169	16245	15788	31054	22139	23718	23804	18151	19353	20959	18469
509.72	15002	25748	19122	17606	22073	16952	23944	25452	19756	19732	19053	18421	22121	25186	22436	16437	20660	15936	16932	12613	20290	17687	15092	17934	16885	15786	20044	12772	21326	26681	26073	22502	26165	27055	19754	18524	17252	22638	14343	16490	15636	31419	22196	23880	23788	18327	19665	21100	18422
510.17	15243	26185	19408	17536	22241	17018	24197	25746	20060	19770	19327	18671	22144	25143	22476	16436	20868	15817	16968	12709	20381	17916	15380	18210	17060	15745	20204	12772	21336	26621	26307	22744	26228	27072	19600	18803	17260	22690	14296	16463	15920	31292	22195	24146	23724	18462	19498	21132	18406
510.63	15110	26019	19422	17570	22334	17069	24323	25772	20092	19899	19287	18690	22386	25336	22726	16413	20928	16063	16975	12762	20454	17792	15294	18085	17216	15769	20229	12957	21630	26636	26052	22742	26376	27015	19655	18750	17193	22969	14183	16518	15980	31418	22210	24127	23730	18465	19622	21184	18611
511.08	15260	26142	19479	17865	22377	16988	24308	25732	20193	20020	19349	18767	22326	25530	22485	16586	21020	16138	17132	12939	20615	17934	15358	18172	17173	15932	20407	12974	21528	26838	26343	22785	26453	27360	19900	18928	17402	22909	14337	16536	15936	31524	22420	24098	23884	18493	19812	21294	18519
511.54	15468	26762	19828	18121	22743	17298	24660	26183	20376	20145	19576	19074	22502	25830	22894	16731	21092	16088	17042	12864	20681	17962	15520	18425	17280	15912	20407	12909	21604	26968	26502	23140	26656	27504	19885	18856	17524	23138	14629	16573	15911	31808	22675	24505	24139	18760	19860	21244	18944
512	15431	26961	20070	18423	23313	17524	25310	26656	20623	20672	19862	19280	22887	26267	23421	16833	21662	16545	17664	13024	21054	18509	15830	18659	17619	16094	20604	13140	22043	27689	27029	23601	27371	28053	19994	19185	17609	23467	14788	17035	16132	32060	22964	24700	24492	19367	20172	21500	19076
512.45	15708	27854	20581	18804	23698	18021	25877	27530	20838	21345	20622	19832	23654	27081	23840	17146	22246	17047	18080	13311	21577	18956	15996	19215	18150	16560	21014	13484	22812	28851	27704	24092	28122	28485	20468	19610	18112	24178	15188	17254	16417	33009	23514	25413	24982	19432	20806	22120	19433
512.91	15579	27930	20888	19129	24247	18362	26074	27798	21066	21699	20753	19940	23999	27462	24307	17260	22568	17282	18420	13457	22075	18973	16154	19417	18302	16821	21194	13606	23174	29005	28130	24435	28606	28905	20715	19805	18300	24476	15412	17554	16580	33364	23852	25984	25390	19706	20920	22302	19678
513.36	15912	27984	20885	19244	24330	18685	26388	28068	21229	21726	21325	19761	24174	27629	24472	17536	22480	17478	18231	13621	22041	19212	16304	19700	18441	16801	21403	13700	23372	29124	28345	24746	28751	29354	21000	20007	18428	24626	15234	17560	16740	33246	24053	26023	25612	19940	21268	22534	19753
513.82	15889	28101	20844	19347	24167	18532	26615	28264	21230	21758	21069	20116	24362	27809	24771	17417	22756	17436	18415	13359	22332	19300	16671	19716	18567	16818	21473	13651	23248	29181	28120	24629	28758	29348	21268	20116	18572	24924	15216	17614	16823	33356	23832	26037	25675	19981	21239	22596	19565
514.27	15910	27804	21204	19375	24069	18541	26769	28555	21332	21830	21156	20172	24433	27759	24767	17510	22724	17472	18689	13574	22317	19342	16704	19820	18866	16915	21349	13624	23580	28953	28337	24474	28956	29433	21545	20558	18492	25046	15406	17821	17020	33069	24082	26242	25825	19982	21252	22659	19681
514.73	16119	28317	21056	19576	24807	18752	26926	28760	21572	22297	21433	20278	24808	28026	25166	17657	22902	17768	18776	13644	22417	19564	16785	20103	18820	17037	21842	13910	23890	29611	28703	24970	29120	30053	21668	20735	18706	25196	15582	18170	17164	33678	24324	26563	26254	20053	21468	23180	19928
515.19	16044	28617	21365	19765	24898	18897	27297	28901	21665	22145	21646	20462	24838	28547	25332	17897	23166	17863	18496	13773	22703	19856	16864	20289	18954	17384	21944	13956	24008	29890	28957	25086	29499	30120	21715	20807	19144	25469	15594	17876	17220	34317	24564	26951	26418	20452	21791	23041	20139
515.64	16290	29463	21982	20116	25434	19356	27945	29463	21991	22948	22110	20840	25464	29001	26020	18204	24032	18117	19185	14144	23187	20216	17466	20755	19612	17611	22020	14114	24383	30712	29577	25872	30185	30596	21914	20997	19449	26088	15849	18412	17457	34750	25205	27350	26990	20596	22140	23488	20855
516.1	16373	30125	22527	20530	26251	19712	28444	30037	22155	23372	22685	21365	26121	29576	26628	18419	24575	18528	19484	14367	23515	20592	17443	21097	19750	17954	22376	14522	25128	31307	30464	26270	31131	31297	22413	21632	19956	26654	16209	18892	17508	35715	26013	27870	27453	21216	22646	23840	21214
516.55	16604	29627	21836	20368	25593	19308	28342	29772	22076	23049	22140	20874	25545	28963	26144	18221	23896	18020	19070	14164	23185	20432	17274	21020	19540	17736	22370	14291	24862	30902	29621	25966	30412	31195	22278	21416	19745	26209	16182	18509	17418	35304	25844	27660	27401	20821	22342	23431	20760
517.01	16034	27853	20737	19297	24102	18276	26735	28296	21726	22005	21180	20092	24324	27312	24777	17376	22461	17198	18084	13757	21938	19276	16675	19852	18670	17508	21961	13962	23711	28362	27835	24388	28725	30278	22026	20609	19026	25031	15386	17834	17083	33576	24758	26382	26507	20183	21293	23109	19755
517.46	15330	25742	19074	18004	22277	16884	24733	26878	20943	20200	19564	18537	22425	25182	23005	16578	20359	15774	16764	12760	20417	18300	15596	18311	17164	16626	20837	13117	21937	25501	25595	22562	26304	28500	21188	19717	17563	23283	14452	16901	16179	31211	23115	24951	25165	18973	19907	22071	18219
517.92	14836	24165	17581	17001	20782	15845	23716	25316	20478	19145	18552	17764	21067	23623	21469	15805	18997	14976	15732	12369	19660	17202	14793	17265	16240	16026	20046	12749	20873	23851	24242	21255	24855	27520	20351	18885	16451	21895	13680	16051	15658	29506	22293	23885	24342	17984	18980	21556	17225
518.37	14557	23397	17257	16372	20149	15364	22568	24405	19880	18663	18034	17321	20590	22830	20954	15557	18509	14671	15511	11934	19064	16849	14373	16759	15812	15638	19674	12484	20413	23128	23521	20771	24268	26586	19991	18260	16206	21393	13293	15860	15264	28695	21707	23227	23708	17564	18485	21124	16735
518.83	14508	22810	17072	15852	19465	14870	21948	23645	19455	17917	17441	16777	19948	22455	20220	15512	17633	14094	15066	11593	18307	16503	14063	16421	15413	15120	19106	12021	19697	22408	22884	20053	23253	25711	18936	17673	15673	20634	13027	15407	15209	28054	20712	22446	22660	16984	17868	20548	16293
519.28	14165	22252	16562	15287	18872	14636	21240	22796	18988	17366	16681	16280	19131	21729	19641	14981	17372	13736	14804	11455	17825	15918	13506	15752	14800	14690	18638	11832	19138	22137	22286	19695	22528	24624	18456	17106	15121	19891	12600	14795	14541	27602	20029	21562	21765	16363	17369	19763	15844
519.74	13904	21862	16002	14906	18315	14266	20521	22260	18364	16881	16405	16107	18546	21069	19118	14742	16885	13437	14412	11092	17438	15388	13262	15773	14481	14351	18158	11456	18558	21474	21753	19105	21686	24037	17913	16554	14598	19198	12345	14483	14226	27236	19384	20891	21135	15980	16814	19199	15379
520.2	13788	21636	15836	14506	18218	14098	20310	21830	18350	16522	16020	15928	18353	20844	18758	14681	16804	13325	14303	11028	17249	15222	13134	15800	14134	14289	17891	11372	18262	20900	21609	18960	21736	23549	17272	16037	14394	19050	12036	14242	14048	26768	18867	20407	20689	15676	16596	18989	15248
520.65	13731	21098	15792	14584	18336	13920	20323	21677	18025	16360	16005	15782	18300	20587	18759	14186	16462	13156	14154	10967	17154	14825	13125	16215	14179	14285	17908	11338	18339	20852	21348	18696	21720	23097	17414	16073	14288	18884	12104	14235	13902	26860	19039	20606	20360	15753	16573	18926	15032
521.11	13640	21171	15807	14716	18058	13873	20123	21569	18007	16302	16029	15765	18452	20624	18623	14461	16605	13176	14217	10810	16951	14952	12986	16060	14168	14156	17826	11384	18140	20686	21332	18937	21685	23126	17149	16082	14386	18961	12064	14012	13874	26687	19002	20478	20469	15655	16405	18743	15084
521.56	13756	21055	15923	14643	18033	14102	20152	21725	17971	16372	16084	15648	18456	20664	18741	14296	16445	13164	14170	10870	17048	15173	13015	15854	14066	13973	17775	11276	18120	20874	21682	18801	21588	23187	17164	16006	14279	18964	12072	14172	13993	26268	18756	20316	20542	15658	16425	18824	15282
522.02	13488	20664	15890	14617	17864	14036	19965	21518	17964	16373	15950	15591	18047	20723	18740	14184	16433	13014	14095	10815	16742	14814	12940	15204	14204	13692	17615	11133	17638	20710	21265	18753	21294	23193	17079	16031	14264	18780	11947	14083	13821	26094	18490	20325	20214	15636	16196	18616	15158
522.47	13578	20335	15516	14294	17539	13497	19417	20972	17429	16041	15720	15405	17624	20207	18182	13933	16019	12774	14104	10537	16542	14757	12692	14725	14009	13796	17314	11149	17498	20501	20939	18252	20880	22620	16585	15801	13866	18478	11613	13892	13576	25590	18237	19773	19905	15208	16063	18404	14630
522.93	13309	19959	15135	14037	17169	13359	18964	20448	17270	15520	15306	15069	17422	19789	17596	13722	15674	12709	13614	10408	16272	14418	12349	14341	13266	13638	16966	10787	17175	19810	20265	17832	20238	22000	16021	15206	13583	17947	11561	13445	13308	25172	17825	19308	19451	14882	15703	17807	14290
523.38	13040	19775	14898	13634	16789	13052	18656	19885	16946	15106	15001	14901	17054	19372	17253	13652	15476	12211	13368	10351	16039	14186	12216	14184	12949	13269	16783	10577	16686	19420	19759	17545	19878	21527	15784	14892	13295	17565	11412	13220	13109	24413	17341	18729	19152	14504	15470	17488	14135
523.84	12972	19551	14607	13432	16515	12933	18106	19409	16831	14848	14425	14709	16668	19030	16847	13229	15191	12059	13260	10132	15740	13908	11960	14117	12791	12948	16428	10356	16367	19060	19492	17085	19391	20940	15607	14452	13100	17414	11029	12985	12818	24228	17156	18419	18716	14198	15114	17313	13972
524.29	12841	19006	14508	13264	16280	12650	17780	19269	16713	14873	14422	14470	16504	18693	16676	13280	15128	11933	12931	9916	15557	13754	11685	13766	12825	12931	16123	10403	16160	18740	19276	16853	19389	20960	15286	14396	12922	16638	10975	12782	12549	23968	16870	18054	18632	14192	14856	17004	13760
524.75	12561	19021	14282	12892	16167	12473	17780	19018	16355	14615	14412	14180	16231	18476	16526	12926	14593	11596	12790	9777	15172	13475	11652	13562	12618	12715	16132	10162	15947	18510	18706	16543	19057	20817	15115	14340	12686	16626	10748	12727	12537	23487	16769	17994	18150	14015	14565	16690	13532
525.2	12675	18836	14177	12941	15857	12429	17530	18725	16270	14285	14284	14114	15989	18188	16205	12763	14489	11507	12863	9689	15117	13271	11625	13265	12438	12612	15873	10087	15783	18404	18528	16460	18622	20349	14968	14180	12475	16462	10769	12516	12381	23238	16480	17629	17884	13894	14392	16359	13456
525.66	12447	18517	14149	12900	15916	12242	17433	18633	16193	14144	13962	13975	16029	18044	16332	12760	14596	11519	12766	9914	14984	13220	11482	13298	12356	12500	15916	10151	15536	18156	18444	16185	18524	20145	14898	13936	12492	16406	10591	12469	12304	22903	16316	17484	17762	13568	14380	16468	13285
526.11	12370	18418	13816	12774	15775	12177	17220	18488	15881	14027	13952	13867	15836	17732	15792	12562	14644	11426	12595	9726	14695	12929	11272	13159	12210	12326	15434	9885	15364	17882	18311	16162	18453	19950	14747	13832	12443	16036	10474	12237	12017	22872	16133	17469	17480	13702	14150	16103	13136
526.57	12156	18037	13764	12524	15488	11903	17014	18148	15728	14044	13660	13687	15485	17624	15967	12424	14285	11309	12152	9452	14578	13066	11253	12994	11906	12049	15271	9724	15445	17708	18184	15970	18140	19658	14532	13781	12118	15871	10288	12095	11982	22460	15830	17125	17296	13276	13890	15897	12785
527.02	12040	17894	13484	12451	15261	11925	16775	17942	15556	13789	13517	13501	15422	17470	15806	12266	14188	11198	12163	9386	14394	12932	11153	12789	11811	11995	15137	9624	15103	17479	17796	15736	17910	19287	14301	13407	12080	15632	10239	11908	11823	22104	15374	16864	16972	13062	13708	15713	12785
527.48	11765	17498	13304	12186	14976	11710	16373	17768	15266	13581	13252	13349	15148	17036	15282	11972	13813	11004	11975	9236	14211	12699	10830	12658	11637	11759	14803	9535	14668	17140	17623	15353	17648	19082	13942	13222	11928	15424	10076	11763	11533	21508	15285	16340	16748	12857	13481	15381	12494
527.93	11456	17188	13014	12038	14597	11406	16165	17378	14940	13373	12952	12996	14720	16668	15001	11594	13494	10778	11685	9013	13980	12275	10640	12208	11380	11626	14408	9250	14333	16998	17213	15119	17213	18317	13599	12977	11510	15020	9781	11396	11373	21085	14960	16129	16478	12674	13194	14925	12388
528.39	11023	16856	12698	11580	14096	11069	15649	16855	14313	12784	12591	12655	14384	16106	14612	11319	13036	10639	11292	8777	13361	11865	10298	11942	11281	11152	14041	9037	13975	16145	16439	14550	16515	17940	13276	12306	11298	14597	9588	11167	11174	20312	14350	15625	15787	12254	12774	14342	11921
528.84	10412	15355	11780	10809	13150	10444	14493	15437	13548	11863	11913	11692	13241	14877	13402	10791	12216	9748	10600	8158	12405	11276	9652	11052	10313	10375	12933	8516	13025	15017	15273	13330	15444	16470	12305	11508	10544	13630	8854	10485	10225	18556	13485	14393	14607	11531	11561	13390	11073
529.3	9161	13351	10119	9411	11447	9079	12176	13137	11612	10202	10068	10183	11329	12596	11697	9345	10454	8532	9445	7201	10724	9640	8283	9535	9048	9034	11095	7388	11063	12972	13003	11419	13198	14026	10447	9893	8986	11605	7884	8988	9001	15716	11458	12494	12391	9830	10054	11296	9423
529.75	7471	10360	8231	7541	9084	7358	9577	10020	9175	8114	7961	8101	9036	9562	9076	7629	8404	6790	7354	5902	8505	7665	6732	7607	7059	7287	8308	5947	8752	9964	10063	8873	10017	10574	8078	7687	7239	8942	6366	7326	7143	11678	8707	9622	9329	7774	7943	8772	7394
530.21	6335	8021	6280	5981	6926	5960	7276	7453	6925	6325	6389	6388	6901	7067	6908	6087	6725	5579	5948	4791	6551	6051	5593	6008	5601	5740	6124	5092	6720	7528	7518	6765	7728	7452	6132	5920	5726	7050	4920	5893	5590	8613	6516	7029	6834	6207	5875	6293	5788
530.66	8250	8606	6819	6524	7469	6906	7513	7315	7158	6509	6984	7114	7414	6592	7256	7004	7501	6306	6786	5417	6994	6455	6367	6592	6265	6127	5940	5821	7054	7732	7846	6822	8224	6885	5857	5988	6244	7310	5364	6656	6672	8625	6443	7178	6445	6932	5899	5869	5724
531.12	24786	23417	19132	18872	20641	20193	20388	18372	19655	17351	19127	19810	19854	14918	18358	19732	21524	17275	18318	14411	18036	16743	17176	17288	16024	15254	13453	15164	17889	19653	19850	16998	21523	15278	13324	14116	16317	18756	13300	17693	17765	22930	15078	17425	14719	18346	13946	12990	12699
531.57	62442	60848	51316	51157	54577	53641	53320	49500	51888	45509	52036	53352	51869	40291	47924	53459	56477	46602	50569	37652	48589	44968	46639	47197	43284	40485	34838	41012	48307	52059	53189	45464	57051	38996	34802	38337	43576	51589	35418	48240	48801	58401	38902	46436	38016	50169	36756	33892	33456
532.03	64390	62568	55214	55577	57242	56924	56709	54964	55865	51842	56408	57080	55752	46680	53601	56843	58812	52764	55540	43460	53937	51321	53073	52547	49487	46132	40460	47780	53804	56484	56987	52222	59362	44088	40759	45213	50160	55996	41282	53512	54760	59713	44572	52421	44771	54768	42451	38933	40869
532.48	62689	60302	42714	43871	49696	48378	47732	42629	44994	36368	46960	49608	45105	30853	39588	49358	53816	38036	44165	29387	40334	35748	39052	37742	33962	30928	26915	32319	39918	47278	48760	37656	55244	28977	26677	29843	34544	45827	27959	39944	42357	55112	29276	37870	30152	41920	28480	25100	28167
532.93	53832	46517	19493	19286	22316	21263	21111	19305	20122	17564	20341	21829	20404	15084	18621	22278	25846	18285	20151	15065	18761	17546	18437	17850	16526	15221	13045	15817	18619	20882	21329	17861	28850	14304	13318	14815	16742	20030	14221	18769	19026	27298	14118	17476	14809	18709	14353	12451	14153
533.39	13348	9230	6885	6828	7086	6851	7022	6837	6851	6054	6885	6982	7022	5606	6969	7130	7411	6375	6724	5303	6509	6245	6246	6247	5818	5570	5056	5663	6228	6975	6946	6299	7621	5253	5058	5517	5843	6694	5103	6402	6264	7497	5305	6017	5404	6370	5220	4862	5058
533.84	3311	3360	2946	3013	3080	2936	3136	3068	2992	2866	2936	3144	3008	2920	3424	2983	3050	2786	2983	2805	2935	2882	2848	2921	2933	2761	2734	2876	2874	3099	3113	3009	3233	2976	2732	2831	2854	3013	2679	2952	2820	3456	2855	2950	2981	2942	2663	2777	2686
534.3	2694	2826	2536	2530	2663	2559	2762	2828	2573	2501	2584	2601	2648	2599	3132	2603	2557	2454	2591	2459	2560	2518	2468	2503	2613	2472	2516	2345	2573	2708	2657	2658	2896	2753	2422	2532	2388	2601	2372	2496	2495	3044	2562	2610	2663	2512	2429	2446	2432
534.75	2463	2569	2391	2373	2574	2372	2599	2612	2316	2365	2564	2449	2572	2440	2990	2350	2515	2392	2391	2252	2548	2355	2366	2408	2376	2512	2420	2180	2509	2665	2576	2498	2718	2567	2274	2396	2265	2400	2111	2341	2405	2779	2461	2562	2583	2465	2343	2360	2253
535.21	2385	2553	2372	2361	2405	2330	2508	2428	2398	2350	2398	2317	2470	2412	2970	2409	2467	2284	2350	2074	2420	2320	2280	2442	2277	2212	2375	2373	2372	2452	2469	2429	2449	2484	2374	2317	2256	2321	2271	2352	2348	2694	2289	2391	2425	2502	2236	2393	2228
535.66	2338	2445	2364	2227	2430	2248	2449	2466	2340	2279	2392	2328	2421	2404	2828	2458	2382	2301	2330	2090	2338	2351	2432	2284	2267	2252	2300	2206	2300	2392	2482	2396	2372	2456	2407	2335	2289	2370	2324	2325	2189	2554	2393	2364	2477	2298	2313	2290	2273
536.12	2349	2504	2341	2240	2407	2349	2464	2458	2299	2305	2403	2368	2452	2401	2951	2268	2560	2448	2344	2256	2352	2301	2287	2381	2238	2276	2388	2198	2311	2518	2636	2348	2567	2470	2404	2242	2324	2455	2262	2216	2277	2688	2388	2413	2503	2322	2395	2368	2455
536.57	2316	2469	2373	2312	2358	2286	2551	2488	2420	2319	2263	2401	2351	2536	2666	2253	2427	2404	2271	2182	2308	2293	2249	2202	2286	2268	2321	2325	2248	2497	2258	2350	2472	2394	2282	2365	2252	2302	2217	2236	2290	2607	2399	2418	2383	2327	2259	2314	2378
537.03	2240	2399	2192	2275	2332	2122	2334	2402	2336	2164	2268	2349	2296	2361	2598	2250	2312	2358	2392	2137	2377	2197	2268	2158	2261	2275	2316	2333	2383	2438	2319	2336	2484	2404	2231	2347	2242	2265	2217	2321	2238	2614	2458	2362	2434	2348	2152	2324	2214
537.48	2305	2388	2211	2228	2327	2274	2375	2432	2353	2446	2448	2285	2316	2374	2552	2238	2487	2360	2240	2120	2343	2272	2128	2279	2259	2358	2330	2172	2367	2385	2436	2391	2513	2428	2290	2335	2281	2423	2319	2255	2193	2598	2326	2424	2304	2333	2259	2340	2268
537.93	2233	2422	2290	2200	2357	2126	2378	2377	2288	2322	2350	2238	2367	2372	2545	2172	2364	2217	2273	2154	2340	2323	2237	2288	2206	2259	2246	2060	2310	2352	2377	2302	2398	2452	2268	2440	2238	2404	2300	2233	2196	2678	2311	2466	2469	2101	2360	2311	2237
538.39	2161	2489	2290	2188	2445	2150	2337	2428	2333	2260	2290	2260	2429	2430	2644	2200	2287	2208	2317	2170	2346	2274	2237	2238	2046	2247	2234	2157	2319	2415	2428	2414	2415	2502	2318	2235	2091	2326	2172	2273	2296	2656	2367	2409	2367	2283	2231	2349	2238
538.84	2332	2449	2232	2298	2461	2268	2172	2370	2367	2352	2344	2302	2404	2421	2600	2296	2324	2145	2253	2172	2327	2282	2242	2364	2326	2275	2302	2130	2382	2444	2457	2245	2505	2429	2375	2278	2154	2380	2242	2327	2286	2524	2524	2445	2430	2340	2312	2302	2295
539.3	2308	2527	2190	2269	2319	2220	2276	2568	2385	2304	2319	2284	2319	2403	2602	2413	2405	2208	2279	2130	2271	2313	2220	2318	2242	2283	2315	2169	2320	2381	2412	2260	2545	2478	2325	2272	2326	2449	2196	2297	2225	2584	2614	2225	2393	2337	2310	2332	2404
539.75	2305	2717	2317	2226	2386	2309	2554	2490	2442	2399	2373	2406	2480	2465	2740	2384	2390	2305	2329	2263	2337	2331	2369	2408	2177	2291	2425	2268	2509	2372	2533	2353	2550	2652	2351	2420	2314	2554	2244	2288	2330	2708	2429	2424	2461	2404	2397	2584	2380
540.2	2365	2726	2455	2348	2486	2307	2646	2705	2495	2406	2442	2454	2588	2645	2688	2346	2478	2373	2356	2340	2458	2325	2385	2424	2196	2329	2456	2216	2385	2616	2663	2508	2636	2694	2566	2428	2378	2588	2287	2265	2268	2901	2507	2552	2621	2425	2445	2540	2337
540.66	2637	3042	2720	2660	2815	2677	2945	3026	2871	2895	2765	2756	2989	3043	3165	2568	2762	2603	2702	2508	2792	2766	2418	2678	2676	2663	2820	2414	2903	3010	3103	2870	3036	3165	2895	2773	2680	2962	2489	2631	2605	3367	2890	2957	3042	2808	2692	2874	2662
541.11	3178	3848	3384	3260	3604	3073	3793	3879	3522	3589	3560	3432	3617	3897	3934	3181	3505	3092	3157	2881	3596	3346	3077	3372	3222	3182	3612	2824	3646	3942	3913	3692	3908	4172	3393	3410	3230	3681	2984	3152	3188	4468	3857	3831	3937	3391	3518	3718	3239
541.57	4275	5482	4732	4461	5019	4294	5500	5729	4948	4791	4751	4648	5053	5543	5348	4271	4873	4063	4341	3640	4852	4571	4042	4496	4294	4052	5017	3813	5106	5688	5617	5164	5703	6192	4770	4608	4366	5245	3798	4225	4000	6828	5234	5364	5653	4570	4750	5218	4330
542.02	5710	7987	6527	6117	7089	5846	7828	8413	7101	6647	6580	6545	7366	8168	7480	5848	6742	5547	5777	4944	6814	6394	5430	6189	5910	5646	7084	4956	7204	8024	8095	7359	8305	9072	6825	6463	5946	7420	5179	5716	5604	9970	7556	7884	7977	6231	6566	7370	5985
542.48	7548	11084	8740	8261	9577	7610	10759	11372	9622	8859	8788	8698	9654	11067	9898	7717	9148	7229	7647	6094	8937	8148	6987	7977	7624	7540	9572	6321	9677	11190	11044	9785	11239	11844	9170	8601	7813	9771	6673	7428	7431	13729	9905	10464	10692	8337	8635	9772	8015
542.93	9206	13660	10453	9700	11669	9400	12998	13837	11528	10825	10665	10518	11723	13567	12073	9281	11029	8822	9331	7362	10886	10116	8433	9913	9387	9091	11451	7595	11573	13658	13644	11996	13905	14863	11040	10436	9484	12165	7844	9068	9139	16897	12231	13112	13153	10151	10583	11909	9699
543.38	10592	15765	11954	11084	13384	10490	14975	15828	13252	12194	12039	11957	13373	15532	13668	10756	12520	9880	10650	8170	12636	11397	9597	11467	10549	10290	13105	8480	13240	15602	15497	13660	16007	17005	12491	11828	10645	13950	8956	10389	10239	19374	13904	14825	15023	11585	11819	13351	11051
543.84	11317	17002	13014	12008	14246	11176	16192	17154	14484	13212	12983	12997	14693	16693	14879	11296	13837	10696	11606	8852	13454	12254	10262	12337	11362	11118	14180	9165	14178	16664	16782	14740	17385	18494	13503	12859	11722	14945	9544	11116	11033	20866	14943	15999	16166	12406	12948	14876	11810
544.29	11848	18080	13800	12670	15530	12063	17421	18376	15353	13912	13828	13597	15676	17963	15665	12164	14692	11395	11954	9269	14384	13074	10865	12778	11990	11773	15120	9633	15340	17872	17905	15668	18284	19602	14388	13646	12185	16080	10157	11675	11593	22056	16133	16839	17160	13337	13658	15398	12634
544.75	12375	18769	14527	13257	16132	12519	18034	19141	15897	14583	14496	14240	16366	18624	16350	12468	15161	11676	12644	9710	14869	13511	11432	13348	12502	12133	15806	9940	15834	18705	18574	16367	19120	20282	14896	14132	12660	16708	10536	12208	12052	23075	16641	17633	17970	13755	14208	15961	13085
545.2	12883	19700	14783	13669	16649	12838	18568	19820	16299	15062	14925	14750	16700	19281	16916	12991	15769	12121	13045	9939	15397	14049	11767	13828	12933	12739	16032	10271	16277	18944	19334	16913	19776	21165	15368	14288	12993	17325	10786	12834	12236	23849	17329	18341	18666	14169	14584	16547	13360
545.65	13127	20191	15315	14317	17095	13196	19176	20415	16823	15676	15220	15137	17330	19701	17410	13471	16247	12294	13329	10406	15761	14484	12166	14229	13344	13051	16552	10501	16782	19644	19625	17236	20348	21784	15934	15041	13684	17572	11158	12982	12725	24360	17811	18905	19154	14764	14920	17048	13856
546.11	13543	20620	15594	14502	17368	13561	19564	20822	17231	16010	15821	15463	17680	20071	17660	13674	16644	12635	13584	10444	15974	14780	12227	14423	13525	13256	16888	10915	17122	20076	20021	17623	20756	22193	16340	15444	13828	18365	11268	13349	12924	25063	18491	19284	19644	15032	15347	17365	14128
546.56	13633	20844	15877	14706	17727	13605	19813	20834	17336	15900	15873	15660	17808	20369	17779	13701	16817	12758	13501	10588	16148	14897	12468	14590	13638	13186	17256	11121	17278	20447	20205	18002	21080	22522	16564	15364	13904	18500	11448	13578	13079	25235	18326	19274	19588	15278	15420	17436	14313
547.01	13650	20820	15801	14491	17597	13604	19575	20926	17027	16035	15829	15457	17802	20263	17861	13599	16757	12714	13719	10557	16345	15006	12262	14580	13702	13453	17074	11112	17394	20526	20303	17916	21048	22544	16454	15393	14004	18202	11338	13226	13080	25172	18622	19145	19865	15138	15420	17521	14541
547.47	13520	20575	15649	14393	17553	13527	19590	20653	17188	16050	15760	15494	17516	20113	17682	13640	16416	12596	13480	10503	16266	14704	12160	14592	13623	13364	16799	10715	17468	20374	20131	17756	21058	22312	16332	15319	13815	18222	11457	13278	13082	25034	18350	19273	19456	15062	15502	17384	14340
547.92	13541	20760	15476	14476	17518	13379	19633	20695	17359	15877	15892	15542	17620	19985	17849	13752	16276	12730	13454	10538	16238	14846	12372	14513	13600	13492	16949	10911	17268	20382	20193	17883	20878	22661	16283	15454	14087	18373	11423	13325	13180	25346	18377	19142	19637	14966	15577	17367	14391
548.38	13503	20773	15674	14481	17496	13613	19521	20852	17281	15890	15692	15775	17872	20255	17737	13884	16566	12706	13708	10471	16228	14808	12332	14388	13717	13572	16982	11052	17341	20352	20348	17878	21049	22548	16256	15502	14063	18140	11593	13511	13070	25636	18529	19423	19615	15147	15610	17541	14314
548.83	13525	21138	15829	14527	17828	13620	19694	20994	17423	16104	15797	15745	17984	20456	17934	13764	16957	12782	13758	10551	16181	14796	12412	14703	13758	13511	17081	10852	17424	20744	20581	17968	21280	23003	16352	15639	13986	18467	11672	13559	13250	25544	18775	19565	19934	15064	15740	17697	14575
549.28	13786	21316	15941	14662	17785	13762	20148	21298	17508	16320	16081	15797	17952	20593	18203	13794	17091	12955	14013	10673	16353	15070	12619	14818	13832	13713	17156	10849	17551	20790	20806	18282	21412	23094	16815	15833	14311	18749	11740	13765	13393	25768	18691	19787	20294	15323	15886	17838	14549
549.74	13530	21624	16150	14804	17856	13865	20180	21430	17506	16361	16293	15882	18310	20734	18388	13800	17073	13140	14012	10767	16624	15279	12574	15208	14096	13743	17408	11157	17685	21151	20904	18619	21626	23255	16792	16045	14361	19000	11853	13897	13398	26104	19047	19929	20344	15432	16188	18066	14832
550.19	13863	21503	16035	14674	18044	13839	20268	21399	17606	16367	16204	15774	18229	20855	18567	13884	16911	13080	13871	10762	16688	15125	12592	14982	13964	13644	17284	10972	17884	20862	20993	18530	21644	23280	16872	15986	14351	18960	12044	13765	13266	25981	19088	19920	20497	15377	16285	17993	14820
550.64	13826	21155	15981	14641	17886	13818	19870	21237	17254	16188	16149	15708	18300	20356	18306	13908	16911	12928	13868	10670	16420	14985	12554	14697	13639	13602	17228	11053	17610	20786	20721	18318	21423	23109	16561	15622	14152	18878	11950	13592	13253	25980	19140	19809	20318	15175	16070	18031	14693
551.1	13875	21213	15836	14504	17727	13816	19901	20959	17362	16078	15908	15611	18278	20692	17867	13828	16912	12964	13785	10442	16601	15086	12500	14727	13891	13508	17033	11076	17562	20752	20803	18252	21205	23044	16684	15738	14190	18660	11560	13522	13268	25824	18792	19686	20292	15091	15831	17914	14676
551.55	13761	21184	15989	14624	17668	13547	20014	20958	17377	16087	16006	15759	18142	20609	18214	13780	16891	12817	13678	10648	16529	15104	12573	14852	13973	13443	17184	11093	17547	21040	20616	18332	21596	22782	16741	15797	14422	18708	11666	13662	13196	25940	18864	19984	20286	15420	16067	18021	14660
552	13799	21676	15909	14837	17997	13975	20425	21312	17506	16412	16148	15909	18469	20853	18511	13940	17005	13057	13792	10713	16692	15210	12793	14946	14230	13850	17205	11431	17795	21145	20968	18819	21725	23548	16786	15940	14467	18890	11910	13962	13412	26261	19065	20182	20631	15514	16089	18260	15032
552.46	13959	22106	16226	15121	18417	14082	20718	21817	17631	16568	16500	16196	18668	21144	18830	14053	17553	13261	14168	10980	17075	15396	12745	15070	14151	13880	17633	11176	18055	21418	21257	18896	21960	23879	17292	16411	14570	19244	12118	13914	13653	26543	19576	20536	20969	15689	16441	18301	15068
552.91	13964	22221	16567	15246	18748	14402	21026	22129	18092	16896	16702	16264	19036	21768	19008	13969	17614	13538	14385	10816	17304	15665	12993	15345	14388	13885	17764	11358	18438	21623	21545	19276	22512	24341	17694	16647	14767	19633	12217	14334	13733	26737	20123	20877	21417	15945	16759	18705	15323
553.37	14185	22624	16708	15560	19042	14571	21501	22654	18174	17032	17042	16474	19189	21828	19300	14185	17995	13501	14361	11055	17317	15996	13354	15632	14634	14133	18114	11458	18716	22205	21834	19461	22724	24421	17725	16781	14842	20011	12477	14572	14104	26937	20265	21392	21765	16380	16876	18936	15476
553.82	14301	22732	16607	15613	18941	14489	21294	22784	18265	17308	17269	16460	19508	21940	19406	14307	18031	13536	14369	10994	17372	16012	13161	15656	14703	14208	18110	11432	18958	22253	21876	19469	23073	24445	17601	16946	14999	20044	12309	14486	13860	27103	20434	21140	21668	16306	16959	18746	15665
554.27	13967	22316	16587	15205	18640	14315	20870	22176	17959	16933	16820	16296	18745	21630	19079	14148	17671	13662	14372	11085	16924	15712	13124	15331	14470	13828	17640	11393	18395	21641	21436	19196	22476	24132	17381	16521	14835	19723	12046	14197	13748	26780	19836	20796	21281	16212	16716	18669	15246
554.73	13971	22136	16354	15144	18480	14154	20557	21854	17716	16522	16381	16020	18615	20996	18793	13999	17418	13233	13916	10927	16879	15365	12899	15028	14316	13737	17368	11133	18157	21489	21272	18864	22237	23687	17137	16218	14512	19380	11823	13978	13525	26342	19341	20289	20674	15668	16420	18342	15144
555.18	13885	21525	16024	14739	18028	13972	20383	21276	17532	16353	16037	15921	18127	20670	18388	13783	17009	12948	13758	10621	16505	15323	12544	14812	13953	13736	17129	10875	17860	20939	20895	18572	21680	23268	16745	15849	14352	18828	11812	13668	13244	26139	18641	19909	20485	15376	15856	18080	14651
555.63	13788	21332	15943	14773	17741	13765	20001	21143	17279	16362	16048	15631	17996	20757	18163	13633	16964	12834	13692	10692	16392	14954	12462	14578	13652	13429	16971	10923	17452	20646	20434	18182	21370	22839	16430	15636	14137	18494	11441	13607	13141	25620	18682	19566	20075	15229	15901	17814	14596
556.09	13802	21352	15846	14498	17668	13665	19846	20890	17412	15777	15790	15508	17753	20586	17983	13649	16864	12679	13621	10511	16389	14902	12314	14560	13686	13236	17087	10864	17419	20601	20260	18234	21269	22735	16270	15549	14039	18330	11594	13309	13212	25578	18544	19456	19928	15084	15774	17415	14652
556.54	13648	21128	15696	14437	17692	13620	19750	20872	17313	15759	15841	15460	17561	20495	17825	13652	16602	12637	13605	10435	16254	14888	12302	14468	13548	13310	16969	10734	17493	20147	20403	17930	20932	22416	16132	15409	13841	18281	11511	13421	13068	25486	18450	19466	19534	14884	15582	17264	14465
556.99	13644	21329	15822	14493	17769	13679	19635	20884	17053	15752	15612	15492	17776	20305	17795	13582	16713	12693	13648	10503	16034	14624	12151	14476	13540	13141	16996	10582	17121	20564	20364	18184	21013	22452	15850	15367	14065	18047	11393	13178	12996	25165	18446	19176	19679	14884	15497	17421	14459
557.45	13656	21388	15864	14538	17932	13810	19869	20792	17373	15997	15773	15758	17880	20429	18092	13660	16778	12699	13665	10460	16268	15006	12405	14645	13756	13510	17015	10756	17281	20736	20390	18306	21426	22454	16125	15260	14076	18555	11452	13424	13173	25359	18535	19098	19813	14993	15678	17505	14418
557.9	13763	21453	16141	14680	18028	13715	19849	20886	17378	16168	15932	15538	17747	20906	18231	13767	17186	12928	13738	10571	16237	14983	12444	14788	13737	13259	16981	10885	17432	20760	20564	18269	21329	22440	16134	15360	13913	18617	11538	13489	12914	25668	18549	19391	19777	15314	15430	17411	14598
558.35	13711	21564	16029	14653	17853	13764	19794	21005	17059	16226	16109	15741	17856	20652	18233	13628	17132	13216	13854	10495	16428	14870	12225	14826	13771	13384	16962	10840	17453	21079	20666	18326	21394	22549	16132	15299	14055	18521	11648	13359	13052	25713	18423	19377	19700	15133	15699	17376	14620
558.8	13634	21435	15813	14555	17902	13793	19725	21060	17295	16071	15900	15630	17949	20478	18152	13570	16917	12753	13896	10527	16298	14889	12111	14660	13637	13171	16793	10932	17261	20709	20521	18188	21123	22389	16196	15304	13920	18348	11570	13260	12956	25422	18508	19147	19694	14940	15529	17356	14371
559.26	13405	20752	15407	14133	17425	13318	19304	20516	16986	15526	15639	15306	17589	19970	17654	13292	16547	12481	13425	10309	15952	14437	12066	13950	13303	12941	16605	10451	16912	19869	19725	17686	20430	21902	15710	15000	13391	17833	11096	12984	12588	25069	17932	18711	19383	14677	15090	17138	14135
559.71	13377	20311	15254	13952	16849	13095	18989	20021	16748	15033	15022	15148	17028	19572	17333	13176	15906	12254	13196	10168	15667	14348	11900	13898	13006	12883	16628	10421	16724	19618	19738	17593	20224	21596	15374	14972	13172	17352	11020	12810	12682	24354	17649	18501	18840	14297	14871	16840	13868
560.16	13418	20165	15105	13872	16912	13138	18909	19933	16857	15001	15252	15044	17084	19585	17026	13187	15974	12097	13175	10187	15466	14108	11776	13972	13122	12967	16468	10468	16538	19391	19228	17310	20149	21626	15359	14623	13259	17487	11051	12808	12564	24390	17535	18431	18953	14377	14822	16733	13783
560.62	13423	20166	15270	13755	16978	13127	18855	19940	16910	15396	15247	15180	17187	19513	17244	13354	16147	12195	13182	10077	15732	14301	11929	14074	13025	13038	16704	10583	16660	19546	19447	17276	20309	21326	15737	14486	13404	17524	11036	12928	12591	24509	17612	18333	18798	14254	14888	16881	13762
561.07	13505	20220	15418	13876	17068	13160	19020	20145	16893	15328	15570	15339	17077	19683	17468	13295	16157	12386	13344	10253	15896	14169	11919	14081	13187	12908	16616	10670	16724	19589	19528	17363	20346	21772	15660	14700	13451	17650	11177	13018	12620	24673	17630	18654	18864	14457	15202	16949	13936
561.52	13249	20601	15196	13952	17032	13410	19154	20289	17172	15485	15396	15388	17401	19642	17401	13376	16159	12348	13465	10245	15859	14449	11956	14100	13119	13006	16539	10615	16970	19732	19639	17108	20369	21906	15878	14918	13364	17732	11171	12928	12626	24980	17762	18925	19041	14489	14840	16993	13995
561.98	13482	20925	15474	14328	17414	13287	19528	20434	17153	15695	15762	15514	17612	20120	17660	13576	16578	12451	13416	10502	16058	14628	12140	14483	13390	13200	16792	10759	17178	20091	20108	17516	20847	22318	15872	14944	13801	18038	11343	13134	12901	25082	18323	19081	19219	14636	15209	17053	14230
562.43	13940	21017	15585	14476	17578	13656	19738	20870	17480	15830	15935	15858	17749	20330	17872	13806	16785	12558	13644	10382	16258	14821	12347	14468	13861	13478	17313	10907	17464	20409	20222	17853	21206	22214	16246	15387	13861	18285	11532	13336	13097	25569	18416	19294	19756	15044	15439	17359	14527
562.88	13885	21366	15951	14719	17907	13803	20263	21296	17704	16146	16179	15929	18272	20852	18012	13922	17117	12838	14002	10790	16600	14997	12649	14844	13753	13536	17248	11075	17621	20955	20960	18282	21662	22877	16376	15829	14233	18698	11664	13560	13234	25906	18660	19607	20014	15002	15719	17814	14660
563.33	14027	21906	16148	14836	18286	14148	20340	21450	17845	16391	16398	16154	18570	21196	18470	13985	17309	13166	14143	10849	16867	15273	12663	15096	14032	13752	17555	11268	17973	21425	20924	18458	22037	23138	16724	15863	14431	18888	11869	13819	13420	26524	19077	19772	20403	15298	16117	18005	14867
563.79	14052	21786	16024	14910	18102	13991	20313	21446	17764	16450	16289	16062	18369	20966	18457	14011	17194	13031	13864	10876	16680	15304	12753	14984	14012	13721	17542	11159	18066	20941	20824	18363	21933	23202	16928	15724	14196	18692	11678	13828	13511	26155	18857	19981	20323	15302	16256	17909	14753
564.24	14036	21131	15693	14820	17935	13948	20332	21351	17829	16233	16306	15943	18250	20913	18347	14229	16974	12861	13806	10568	16618	15212	12509	15028	13953	13759	17740	11100	17664	20406	20635	18267	21724	23388	16973	15778	14201	18824	11729	13879	13536	25948	18895	19943	20353	15350	16053	18090	14569
564.69	13996	21039	15851	14599	17689	13751	20130	21460	17900	16226	16114	15772	18047	20825	18152	13722	16654	12802	13760	10507	16534	15057	12589	14823	13837	13766	17569	11021	17803	20278	20486	18202	21202	23272	17094	15860	14056	18817	11731	13775	13402	25788	18972	19828	20354	15248	15823	18257	14504
565.15	14178	21186	15839	14848	17896	13782	20585	21807	18018	16429	16425	16109	18595	20771	18378	13890	16916	12905	13785	10813	16823	15188	12950	14980	14076	13924	17802	11254	18244	20639	20755	18228	21777	23808	17260	16204	14396	19025	11876	14050	13505	26452	19464	20367	21188	15388	16485	18594	14902
565.6	14630	21852	16503	15359	18741	14128	21238	22617	18562	17010	17084	16458	18985	21621	19298	14405	17338	13446	14268	11108	17394	15770	13238	15488	14652	14492	18184	11584	18940	21250	21475	18889	22548	24697	18258	16859	14908	19993	12137	14441	14198	27132	20201	21420	22010	16085	16902	19180	15228
566.05	14737	22449	16892	16207	19385	14740	22140	23980	19364	18076	17843	16872	20164	22477	20292	14863	18072	13864	14571	11378	17959	16574	13693	16460	15362	14896	18902	11950	19962	22223	22422	19937	23594	26173	19476	17858	15644	20966	12742	15165	14645	27930	21234	22564	23068	17044	17906	20208	15972
566.5	15161	23696	17957	16924	20370	15425	23996	25116	20175	19100	18827	17594	21268	23617	21500	15323	19159	14772	15327	11798	18925	17295	14494	16940	16172	15703	19825	12609	21269	23292	23520	20724	25124	27878	20613	19103	16360	22058	13317	16048	15399	29181	22621	24105	24757	18036	18925	21461	16730
566.96	15472	24804	18504	17684	21389	15912	25260	26467	20715	20007	19773	18082	22356	24738	22529	15850	19972	15365	15863	12350	19748	18048	15023	17770	17035	16464	20500	13106	22242	24524	24354	21645	26063	29445	21812	20228	17229	23410	13897	16776	16011	30190	23955	25422	26260	18965	19939	22399	17379
567.41	15686	25681	18990	18263	22450	16500	26062	27873	21583	20979	20616	18758	23213	25334	23341	16140	20518	15798	16191	12714	20355	18841	15582	18376	17458	16935	20821	13441	22999	25350	25258	22160	26964	30662	23012	21207	17802	24202	14529	17354	16656	30853	25234	26470	27349	19638	20616	23197	17893
567.86	15814	26130	19348	18790	22692	16839	26646	28241	21678	21057	20905	19029	23664	25593	23701	16110	20681	15848	16104	12972	20519	19051	15786	18644	17671	17189	21232	13612	23494	25567	25487	22609	27588	31198	23232	21662	18007	24688	14648	17607	16875	30890	25367	26896	27617	19935	21232	23398	18255
568.31	15652	25529	18854	18181	21957	16596	25950	27460	21279	20728	20500	18744	22995	25096	23169	15895	20404	15722	15932	12478	19969	18630	15430	18115	17301	16718	20609	13446	22712	25124	24884	22159	27051	30308	22557	20936	17618	24020	14248	16976	16330	30444	24625	26033	27043	19670	20534	22986	18236
568.77	15056	24522	18162	16902	20851	15618	24207	25836	20552	19504	19094	17940	21589	24092	21697	15404	19243	14805	15340	12022	18962	17689	14476	17209	16165	15918	19820	12781	21245	23545	23418	20887	25351	28613	21109	19607	16659	22741	13599	16034	15592	29099	23239	24507	25234	18161	19436	21766	17861
569.22	14770	23105	17045	16249	19579	14847	22658	24088	19371	18021	18067	16924	20296	22544	20100	14596	18222	13994	14591	11521	18058	16606	13748	16330	15263	15026	18946	11861	20148	22308	22298	19908	23718	26453	19377	18198	15628	21220	12738	15213	14558	28000	21542	22687	23324	16953	18073	20278	17119
569.67	14603	21932	16317	15489	18605	14352	21180	22667	18493	16976	17035	16356	19095	21676	19121	14391	17497	13283	14229	11006	17166	15941	13169	15554	14629	14249	18205	11572	18904	21406	21400	18996	22540	25014	18192	17046	14873	20022	12212	14510	14140	26688	20357	21414	21949	16026	17105	19367	15997
570.12	14312	21219	15921	15044	17891	13927	20569	21861	18008	16522	16270	16018	18356	20860	18520	14022	16850	13020	13892	10660	16726	15614	12538	15064	14088	14008	17593	11216	18269	20439	20794	18196	21713	24020	17428	16361	14439	19118	11809	14048	13690	26061	19297	20596	21230	15700	16547	18690	15336
570.58	14196	20939	15585	14574	17688	13584	20033	21379	17760	16088	16330	15643	18110	20444	18071	13791	16486	12585	13649	10536	16362	14904	12344	14380	13663	13730	17304	11040	17604	20135	20328	17719	21311	23307	16710	16041	13951	18590	11515	13876	13417	25547	19023	19977	20285	15311	16029	18127	14704
571.03	14096	20567	15465	14287	17179	13240	19758	21063	17645	15782	16093	15402	17669	20103	17757	13540	16288	12392	13428	10348	15853	14835	12235	14251	13539	13480	17159	10775	17414	19758	20024	17641	20932	23034	16661	15848	13918	18226	11258	13416	13202	25399	18417	19541	20237	15080	15496	17806	14338
571.48	13916	20325	15409	14237	17053	13109	19248	20449	17308	15545	15640	15237	17415	19560	17309	13276	16128	12494	12968	10212	15944	14522	11849	14033	13152	13216	16924	10766	17121	19352	19691	17242	20608	22469	16323	15246	13613	18349	11300	13255	13121	24612	18297	19333	19784	14687	15334	17579	14220
571.93	13483	20148	15091	13652	16538	12909	18986	20155	17161	15283	15345	15039	16961	19321	17081	13006	15865	12045	12784	10085	15588	14372	11838	13626	13048	13068	16603	10515	16655	18975	19112	16900	20045	21826	15844	14678	13274	17962	10974	13074	12713	24532	17809	18664	19247	14303	14911	17124	13836
572.39	13389	19492	14829	13415	16332	12618	18525	19593	16871	14919	15030	14733	16577	19257	16669	12970	15669	11875	12805	9972	15359	14023	11685	13526	12831	12731	16229	10384	16335	18882	18810	16433	19694	21532	15676	14678	13082	17220	10779	12806	12635	23896	17368	18437	18787	14187	14357	16893	13692
572.84	13290	19416	14558	13451	15920	12619	18439	19581	16695	14697	14910	14694	16398	18768	16584	12831	15350	11746	12568	9964	15000	13771	11521	13515	12537	12717	16273	10405	16169	18397	18600	16297	19276	21167	15298	14510	12776	17007	10723	12545	12503	23778	17228	18015	18552	14004	14449	16631	13409
573.29	13240	19435	14462	13380	16177	12576	18217	19260	16760	14521	14721	14523	16349	18713	16268	12764	15212	11708	12687	9896	15004	13685	11424	13321	12542	12688	16061	10319	16072	18301	18658	16154	19289	21096	15263	14417	12856	16852	10608	12524	12284	23532	17221	18057	18387	13776	14373	16540	13380
573.74	13282	19273	14428	13341	16015	12474	18044	19104	16575	14360	14644	14564	16188	18428	16128	12680	15142	11651	12590	9941	15089	13628	11213	13258	12513	12432	15890	10188	16015	18137	18281	16303	19140	20928	15255	14310	12674	16676	10612	12382	12301	23552	16935	17448	18267	13909	14300	16405	13352
574.2	13297	19384	14495	13164	15927	12503	17956	19207	16444	14404	14780	14573	16257	18504	16329	12608	15008	11496	12545	10007	14897	13430	11360	13169	12172	12464	16170	10116	15805	18057	18233	16270	19012	20744	15106	14293	12832	16760	10585	12399	12316	23568	16757	17653	18228	13833	14209	16352	13050
574.65	13102	18865	14334	13129	15824	12514	18036	19119	16305	14364	14640	14476	16152	18464	16167	12518	15072	11567	12364	9745	14819	13642	11221	13210	12412	12473	15937	10111	15794	18162	18180	16051	19276	20568	15079	14010	12724	16700	10525	12395	12286	23129	16856	17509	18125	13842	13993	16057	12956
575.1	13111	18892	14303	13037	15820	12247	17778	18808	16324	14353	14481	14479	15812	18401	16074	12514	14962	11451	12455	9692	14666	13618	11186	12926	12396	12341	15622	9969	15654	17965	18152	15894	18968	20288	14893	14100	12473	16526	10558	12451	12036	22937	16608	17418	17878	13624	13781	16023	12997
575.55	13180	18821	14096	13194	15592	12258	17573	18758	16237	14167	14491	14327	15939	18061	16014	12476	14889	11295	12396	9713	14590	13424	11006	13175	12217	12207	16000	10114	15460	17791	17916	15908	18590	20349	14754	13980	12452	16313	10560	12341	11975	22672	16407	17316	17797	13433	13979	16060	12744
576	13140	18712	14099	13077	15659	12122	17652	18827	16316	14440	14333	14380	16021	18304	15988	12391	14973	11281	12274	9865	14542	13305	11176	13030	12140	11984	15929	10108	15390	17903	17948	15997	18748	20270	14740	13769	12399	16378	10661	12134	12136	22864	16520	17282	17705	13540	13866	15947	12824
576.46	13209	18743	14214	13208	15726	11964	17772	18656	16109	14222	14468	14403	15943	18197	15897	12454	15049	11561	12321	9846	14452	13310	11112	13028	12104	12120	15621	10044	15595	17568	18103	15781	18796	20444	14704	13758	12465	16354	10504	12054	12020	22920	16566	17275	17752	13777	13813	16215	12774
576.91	13068	18765	14247	13190	15610	12228	17823	18791	16254	14303	14364	14228	15983	18181	15970	12520	14882	11478	12265	9698	14762	13527	11179	13078	12148	12490	15700	9975	15692	17768	18020	15793	18953	20393	14721	13927	12471	16343	10408	12129	11954	22908	16555	17336	18088	13443	14029	15997	12897
577.36	13054	18708	14235	13127	15666	12364	17688	18826	16205	14246	14460	14361	15958	18208	16176	12388	15036	11653	12320	9774	14712	13509	11184	12823	12247	12319	15934	9946	15640	17829	18044	15912	18808	20311	14798	13950	12486	16343	10536	12175	12009	22775	16641	17414	17605	13525	13753	15845	13077
577.81	13061	18489	14300	12975	15604	12220	17491	18624	16106	14249	14386	14384	16030	18065	15831	12548	14849	11185	12121	9633	14760	13505	11086	12781	12195	12228	15604	10008	15525	17790	17973	15752	18449	20276	14716	13858	12488	16269	10304	12134	11942	22646	16408	17416	17598	13412	13852	16070	12966
578.26	12862	18588	14204	13035	15567	12324	17739	18560	16118	14164	14444	14351	16037	17916	16034	12560	14934	11334	12240	9724	14801	13520	11092	13054	12300	12204	15873	10041	15511	17697	18028	15675	18777	20166	14748	13882	12180	16100	10292	12195	11931	22769	16497	17335	17664	13284	13887	15957	12596
578.72	13060	18631	14262	12960	15642	12040	17727	18616	16168	14132	14358	14249	15991	18241	15892	12308	14932	11300	12260	9845	14573	13308	11213	13161	12300	12340	15778	9858	15608	17667	17958	15677	18767	20472	14615	13902	12341	16313	10212	12303	11911	22836	16452	17386	17691	13413	13720	15880	12695
579.17	13134	18708	14216	13126	15712	12367	17677	18842	16071	14257	14590	14488	15831	18268	16060	12404	14998	11376	12334	9652	14660	13433	10994	13100	12233	12244	15726	10100	15282	17870	17824	15857	18846	20408	14666	14080	12416	16416	10431	12054	12135	22744	16616	17192	17579	13418	13785	15878	12777
579.62	12896	18612	14288	13142	15647	12265	17753	18778	15996	14238	14406	14445	15791	18057	15888	12308	14917	11377	12330	9781	14590	13505	11193	13063	12214	12221	15780	9978	15436	18060	18171	15905	18724	20256	14692	14084	12520	16420	10354	12072	11937	22661	16408	17473	17797	13588	14039	15681	12770
580.07	12964	18391	14311	13152	15676	12312	17646	18737	16145	14022	14481	14366	15913	18198	15923	12548	15120	11354	12340	9747	14494	13312	11245	13043	12184	12263	15662	9908	15560	17914	18043	16009	18818	20292	14719	13886	12327	16231	10273	12037	11905	22722	16449	17425	17762	13320	13892	15886	12769
580.52	13002	18386	14337	13046	15604	12314	17637	18688	16000	14255	14318	14201	15758	18122	15825	12282	14903	11396	12240	9642	14442	13374	11067	12944	12298	12149	15499	9907	15562	17724	17961	16078	18660	20294	14488	13879	12385	16217	10252	12108	11845	22528	16348	17167	17631	13247	13838	15920	12669
580.98	12852	18477	14204	13094	15504	12220	17592	18647	16236	14101	14390	14301	15913	18076	15993	12362	14807	11452	12207	9762	14748	13608	11102	13008	12087	12269	15640	9980	15629	17940	18028	16045	18843	20342	14658	14084	12396	16242	10454	11989	11854	22644	16464	17296	17628	13332	13636	15805	12871
581.43	12889	18644	14196	13084	15684	12220	17510	18835	16112	13953	14507	14543	15851	18193	15956	12359	15027	11207	12470	9740	14679	13590	11156	13076	12289	12319	15945	10274	15520	18106	17776	16102	18752	20333	14628	13991	12470	16433	10421	12144	11928	22737	16540	17487	17725	13518	13821	15697	12894
581.88	12905	18597	14213	12918	15800	12278	17801	18785	16302	14189	14416	14579	16071	18321	16119	12518	15078	11305	12418	9806	14639	13479	11260	13177	12353	12282	15705	10161	15894	17856	18186	16236	18772	20614	14880	13986	12479	16430	10421	12237	12064	22935	16600	17325	17627	13806	13824	16037	12961
582.33	13017	18454	14235	12895	15720	12249	17823	18796	16130	14365	14360	14516	15993	18340	15871	12452	15124	11208	12301	9612	14716	13344	11284	13088	12203	12356	15732	10053	15526	17912	17880	16234	18917	20674	14801	14015	12466	16192	10418	12060	11926	22937	16601	17400	17754	13500	13892	16001	13096
582.78	13199	18516	14238	12988	15469	12325	17647	18830	16047	14012	14437	14324	15795	18253	15870	12543	15153	11361	12439	9741	14738	13346	11134	13132	12308	12257	15876	10036	15644	17683	18008	16157	18744	20453	14691	13869	12253	16205	10502	12127	11853	22884	16542	17153	17756	13428	13930	15957	13104
583.23	13096	18608	14101	12876	15701	12193	17692	18740	16072	14180	14388	14257	15878	18135	16019	12340	15100	11319	12508	9616	14708	13442	11012	12955	12116	12072	15735	10090	15448	17917	18142	16181	18631	20461	14738	14108	12387	16294	10357	12301	11805	22944	16476	17122	17684	13310	13850	15854	12935
583.69	13110	18541	14173	13247	15719	12142	17714	18705	16005	14004	14528	14404	15690	18175	15887	12449	15225	11420	12452	9672	14635	13648	11201	13144	12361	12171	15687	10088	15666	18055	17934	16164	18909	20359	14780	14092	12443	16348	10462	12201	11875	23072	16614	17013	17584	13556	13996	15916	13103
584.14	13151	18641	14359	13192	15453	12172	17621	18712	16119	14119	14396	14505	15785	18070	15963	12557	15058	11495	12431	9710	14445	13654	11215	13060	12180	12252	15728	10105	15684	17894	18278	16089	19034	20509	14567	13807	12356	16371	10453	12203	11985	22894	16533	17366	17844	13410	13889	15926	13188
584.59	13175	18757	14259	13143	15713	12272	17892	18775	16155	14145	14607	14340	15860	18375	15968	12536	15168	11261	12392	9836	14714	13632	11253	13058	12246	12244	15691	10128	15654	17926	18061	16006	19066	20513	14789	13970	12654	16540	10486	12111	12079	23146	16564	17439	18001	13588	14025	15692	13270
585.04	13170	18556	14212	12998	15554	12139	17927	18792	16201	14168	14501	14422	15809	18301	15937	12592	15071	11348	12329	9839	14612	13414	11141	13101	12268	12244	15845	10001	15586	17934	18012	16172	18991	20604	14653	14007	12367	16662	10462	12461	12042	23091	16448	17375	17714	13612	13869	15984	13503
585.49	13124	18765	14245	13148	15530	12388	17766	18847	16210	14079	14540	14312	15966	18318	15898	12497	15160	11373	12314	9794	14575	13630	11274	13047	12556	12338	15851	10108	15616	17766	18087	16076	18884	20402	14713	13933	12390	16726	10553	12173	12060	23182	16590	17462	17723	13497	14064	15954	13744
585.94	13116	18711	14391	13190	15814	12338	17532	18880	16128	14268	14681	14388	15780	18207	15940	12468	15039	11381	12456	9826	14606	13524	11116	13061	12282	12216	15682	10136	15651	17980	18029	16238	18903	20348	14593	14022	12389	16512	10459	12114	12078	22944	16582	17464	17988	13592	13942	15960	13758
586.4	13229	18841	14100	13071	15696	12008	17614	18640	16022	14171	14560	14273	15820	18313	16058	12406	15041	11356	12330	9751	14684	13453	11232	13084	12198	12122	15773	9874	15668	17944	17998	16078	18877	20447	14666	13813	12430	16471	10279	12267	11985	23009	16605	17299	17830	13577	13830	15854	13802
586.85	13083	18818	14360	13191	15729	12192	17678	18716	15881	14360	14487	14419	15790	18033	15858	12436	14983	11324	12429	9724	14838	13448	11127	13121	12199	12153	15795	10196	15699	17892	17896	16045	18779	20390	14682	14068	12392	16585	10493	12027	11996	23277	16401	17492	17889	13671	13664	16029	14212
587.3	13341	18833	14080	13083	15888	12477	17833	18898	16144	14226	14566	14589	16061	18279	15980	12311	15016	11344	12440	9841	14793	13436	11153	13272	12338	12290	15823	10050	15709	18228	18184	16226	19037	20349	14908	14052	12617	16660	10568	12294	11856	23272	16744	17625	17946	13718	14052	16079	14797
587.75	13493	19213	14426	13190	16027	12433	18079	19007	16342	14584	14625	14726	16372	18620	16182	12701	15317	11644	12537	9994	14831	13746	11297	13192	12432	12358	15888	10293	15962	18268	18335	16208	19344	20729	14917	14238	12681	17057	10605	12385	12266	23381	17059	17685	18225	13837	14406	16164	16471
588.2	13863	19649	14747	13500	16504	12916	18437	19759	16504	14997	15118	14799	16492	18882	16593	12883	15727	11906	12726	10200	15382	13947	11421	13730	12857	12360	16217	10371	16292	18536	18706	17272	19941	21273	15031	14767	12798	17321	10770	12612	12475	24028	17420	18156	18496	13971	15799	16524	22758
588.65	14732	21398	15307	14482	18028	13948	19584	21063	17087	16308	16046	15375	17384	19788	18067	13358	16196	12455	13408	10840	16388	14599	12344	14956	13760	13082	16924	10874	17360	19508	20187	20274	21370	22084	15677	15161	13674	18066	11522	13219	13060	25656	18405	19231	19529	14676	20576	17303	40077
589.1	15790	23315	16198	15349	19224	15085	20689	22335	17911	17608	16730	16043	18207	20780	19244	13836	17380	13037	13868	11863	17220	15195	13030	16196	15137	14083	17964	11614	18254	20407	21542	23509	23184	23171	16183	16022	14460	18976	12263	13975	14050	27378	19294	20327	20405	15480	25810	18093	55992
589.56	15932	23796	16076	15576	19532	15294	21204	22889	17988	18054	17157	16146	18390	20841	19625	13916	17535	13119	14118	12020	17566	15269	13176	16583	15338	13924	17811	11639	18653	20630	21884	24388	23320	23214	16367	15939	14724	19165	12457	14032	14038	27560	19594	20426	20650	15573	27157	18109	57805
590.01	15489	22927	15758	15032	18751	14554	20440	21943	17392	17446	16637	15834	18001	20457	18956	13712	16999	12873	13650	11425	16917	14786	12643	15817	14649	13631	17333	11176	17893	20139	20927	22719	22406	23011	15948	15717	13978	18665	12081	13476	13618	26517	18863	19940	20273	15164	23638	17755	55032
590.46	14516	21082	15420	14347	17618	13633	19542	20784	17189	15987	15919	15361	17335	19684	17809	13198	16297	12410	13207	10628	15830	14460	12108	14582	13780	13082	16840	10716	17288	19287	19463	19855	20882	22197	15388	15188	13538	17948	11421	13137	13034	25165	18088	19125	19373	14555	18616	17311	38901
590.91	14006	20417	15109	14110	16925	13443	19012	20266	16935	15406	15543	15034	16928	19554	17172	13052	16129	12311	12939	10316	15422	14245	11809	14013	13117	12826	16569	10642	16680	19405	19304	18472	20230	21585	15728	14833	13287	17614	11053	13097	12890	24495	17989	18737	19199	14677	15828	17139	21502
591.36	13707	20101	15132	14181	16870	13069	19238	20383	17060	15326	15724	14906	17135	19626	17253	13016	15964	12182	13004	10416	15612	14312	11880	14061	13155	12833	16668	10733	16755	19330	19205	18194	20260	22005	15868	15159	13328	17651	10989	12972	12741	24579	18017	18766	19384	14639	15222	17069	16786
591.81	13948	20543	15357	14185	17145	13183	19650	20647	17210	15532	15772	15461	17330	19706	17399	13308	16217	12217	13116	10325	15752	14448	11982	14164	13087	12958	16748	10677	17101	19557	19556	18641	20706	22465	15958	15160	13537	17941	11161	13093	12794	24814	18242	18937	19493	14708	15185	17231	15790
592.26	14014	20669	15737	14475	17299	13545	20012	21133	17076	15880	16146	15615	17929	20081	17893	13170	16598	12591	13329	10585	15904	14820	12283	14466	13517	13223	17043	10862	17535	19912	19756	19433	20940	22780	16681	15758	13962	18236	11239	13360	13076	25136	18702	19631	20000	14868	15660	17553	15528
592.71	14063	21212	15830	14856	17749	13819	20348	21421	17660	16382	16422	15627	18162	20493	18194	13516	16655	12712	13536	10612	16295	15156	12474	14653	13776	13445	17335	11382	17896	20229	20263	20442	21508	23354	17108	16187	14001	19077	11536	13529	13239	25557	19049	19922	20422	15391	15856	18005	15289
593.17	13972	21569	15981	15172	17981	13969	20644	22030	17892	16438	16696	16020	18487	20918	18398	13601	16927	12846	13490	10950	16384	15345	12629	14980	14064	13832	17543	11278	18044	20724	20358	21279	21806	23852	17490	16245	14265	19170	11887	13902	13306	25634	19423	20522	21124	15589	16202	18258	15333
593.62	14230	21821	16199	15154	18296	14024	21085	22350	18228	16863	17129	16180	18650	21088	18714	13815	17393	13180	13684	10839	16743	15484	12713	14858	14173	13974	17722	11359	18288	20728	20558	21929	22166	24262	17737	16701	14294	19390	11911	14041	13666	25759	19780	20773	21618	15940	16729	18436	15191
594.07	14233	21805	16358	15225	18169	14042	21060	22496	18015	16909	16963	16268	18913	20907	18809	13866	17333	13231	13577	10862	16420	15408	12821	14948	14142	13860	17500	11246	18481	20829	20440	21652	22206	24367	17560	16887	14389	19364	11861	14144	13465	25880	19820	20876	21432	15892	16545	18450	15172
594.52	14108	21569	16315	15251	18073	13984	20662	22129	17938	16832	16890	15996	18676	21025	18490	13676	17184	12886	13564	10876	16586	15444	12544	14964	13990	13727	17463	11273	18253	20452	20273	20670	21925	23977	17484	16292	14405	19189	11704	13894	13458	25846	19536	20604	20979	15437	16190	18289	15014
594.97	13974	21276	16173	14700	17927	13681	20467	21693	17662	16403	16647	15568	18102	20540	18186	13466	17046	12872	13436	10733	16401	15215	12402	14604	13816	13602	17255	10955	17721	20076	19759	19566	21441	23515	16993	16006	13919	18692	11503	13714	13119	25320	19049	19950	20234	15268	15655	17748	14713
595.42	13931	20753	15515	14445	17296	13332	19727	20671	17254	15700	15961	15360	17579	20104	17752	13326	16543	12444	13181	10422	15879	14745	11985	14256	13334	13210	16854	10838	17136	19612	19586	18597	20577	22556	16303	15510	13810	18137	11304	13448	12830	24719	18427	19271	19662	14745	15391	17281	14276
595.87	13734	20324	15288	14012	16853	13080	19353	20451	16879	15466	15688	15306	17236	19831	17146	13008	16249	12162	12962	10292	15724	14500	11853	13962	13365	13041	16516	10702	16849	19427	18983	17784	20364	22057	15855	15072	13420	17926	11103	12863	12665	24567	18133	18790	19206	14487	14933	16953	13845
596.32	13645	19841	14882	13783	16664	12921	18786	19914	16758	15056	15385	14957	16864	19204	16888	12829	15821	11977	12711	9974	15470	14090	11548	13618	12772	12714	16376	10519	16474	18748	18834	17463	19731	21508	15449	14708	13015	17312	10738	12640	12401	24068	17565	18460	18700	14144	14537	16609	13591
596.77	13451	19317	14701	13535	16441	12698	18548	19444	16396	14713	15052	14799	16524	18762	16434	12863	15528	11637	12628	10039	15024	13814	11408	13410	12696	12527	16052	10164	16117	18452	18184	16972	19613	21108	15023	14430	12784	17245	10632	12584	12326	23610	17185	17836	18470	13842	14350	16332	13220
597.22	13334	19199	14580	13396	16152	12612	18218	19541	16265	14519	14894	14710	16345	18607	16404	12710	15497	11557	12694	9994	15048	13566	11345	13387	12325	12270	15924	10467	16004	18422	18356	16648	19201	20908	14946	14196	12680	17002	10631	12480	12248	23481	16941	17615	18009	13633	14036	16061	13031
597.68	13290	19247	14532	13107	15823	12436	18145	19125	16333	14556	14798	14692	16276	18599	16202	12826	15314	11656	12548	9908	14808	13754	11341	13362	12348	12233	15870	10238	15996	18158	18183	16390	19048	20638	14914	14054	12741	16839	10482	12418	12108	23423	16711	17508	17983	13750	13800	15839	13011
598.13	13278	18951	14154	13263	15765	12283	17824	18857	16056	14397	14769	14636	15992	18488	16032	12526	15140	11431	12482	9714	14830	13585	11189	13130	12088	12204	15846	10076	15721	17878	17917	16402	19159	20292	14496	13968	12474	16606	10368	11916	12033	23131	16678	17437	17656	13547	13945	15697	12867
598.58	13393	18981	14487	13100	15752	12216	17790	18790	16220	14256	14482	14818	15942	18489	15933	12519	15208	11391	12319	9825	14601	13668	11118	13108	12190	12245	15699	10214	15674	18045	18159	16134	19135	20320	14543	14046	12494	16355	10457	12281	11814	23002	16509	17242	17638	13428	13974	15738	12937
599.03	13173	18888	14240	13028	15770	12297	17964	18666	16116	14121	14720	14604	16047	18308	15817	12624	15096	11455	12463	9774	14696	13558	11234	13040	12279	12323	15732	10084	15586	17876	17920	16238	18914	20338	14717	13976	12408	16318	10316	12203	11832	23117	16566	17188	17566	13489	13913	15816	12930
599.48	13378	19113	14276	13037	15756	12300	17819	18727	16087	14356	14530	14373	16041	18438	16007	12598	15168	11444	12255	9917	14645	13477	11319	13112	12204	12177	15846	10042	15531	17781	17817	16236	18974	20269	14561	13778	12405	16502	10470	12169	11985	23108	16462	17374	17743	13540	13742	15748	12746
599.93	13278	19025	14176	13049	15692	12329	17713	18725	16054	14132	14637	14604	16112	18306	15966	12438	15225	11397	12496	9847	14565	13451	11264	13029	12290	12124	15752	10050	15550	17872	18064	16169	18908	20201	14326	13847	12331	16407	10400	12045	11914	22908	16312	17183	17551	13339	13704	15567	12820
600.38	13351	18881	14304	12823	15461	12173	17710	18687	16152	14238	14546	14564	15821	18193	16019	12511	15091	11474	12355	9766	14636	13635	11085	12936	12240	12152	15861	10036	15434	18097	17992	16057	18974	20042	14554	13925	12358	16421	10535	11884	12044	22887	16414	17127	17477	13522	13709	15700	12774
600.83	13175	18759	14192	13136	15565	12231	17630	18598	15926	14143	14413	14597	15756	18252	15889	12516	15153	11314	12244	9880	14778	13425	11102	13021	12169	12227	15949	10120	15428	17914	17891	16106	18722	20129	14556	13708	12417	16433	10481	12208	11744	23113	16539	16984	17587	13471	13710	15415	12728
601.28	13068	18625	14018	13018	15556	12084	17756	18427	15884	14189	14241	14398	15652	18129	15693	12261	15036	10893	12179	9869	14418	13321	11136	12962	11989	12112	15860	9996	15420	17949	17760	15964	18717	19976	14400	13806	12380	16302	10340	12132	11834	22648	16225	16986	17401	13348	13494	15485	12823
601.73	13192	18485	14052	12971	15368	12052	17488	18382	16199	13862	14261	14498	15737	18154	15784	12260	14871	11068	11831	9822	14404	13351	11011	12922	12131	12077	15656	9864	15484	17861	17774	16054	18460	20105	14315	13501	12289	16332	10324	12104	11804	22856	16153	17135	17401	13319	13510	15593	12598
602.18	12930	18455	13785	12723	15284	12002	17286	18300	15814	13858	14307	14344	15517	17837	15581	12226	14784	11313	12038	9622	14404	13328	10877	12744	12047	11983	15561	10071	15439	17696	17677	15856	18601	19868	14202	13495	12174	16056	10166	12033	11694	22542	16116	16942	17293	13172	13477	15348	12536
602.63	12973	18217	13968	12593	15258	12093	17500	18307	15633	13906	14268	14376	15499	17884	15588	12305	14858	11050	12179	9893	14526	13252	10882	12828	11850	11900	15614	9960	15480	17682	17632	16113	18462	19818	14452	13542	12108	16133	10087	11951	11927	22681	16022	16838	17462	13177	13512	15344	12487
603.08	13145	18463	13924	12854	15484	11966	17328	18324	15880	13845	14192	14221	15562	17914	15641	12118	14864	11110	12152	9675	14422	13306	11076	12872	11872	12166	15719	9777	15330	17745	17560	16238	18539	19940	14341	13552	12219	16168	10247	11992	11764	22698	16164	16877	17164	13195	13636	15603	12585
603.53	13048	18573	14054	12713	15419	12011	17408	18411	15847	13973	14210	14246	15571	17961	15581	12208	15031	11073	12228	9781	14383	13213	11052	12894	11897	12226	15619	9806	15466	17552	17634	16135	18576	19973	14181	13720	12396	16025	10209	11940	11871	22683	16227	16840	17042	13358	13558	15471	12381
603.99	13036	18420	13846	12857	15229	12057	17421	18308	15701	13932	14313	14330	15511	17940	15652	12249	14938	11128	12060	9816	14446	13217	11011	12766	11990	11966	15704	9932	15350	17628	17512	16427	18532	19830	14226	13644	12431	16198	10266	11916	11669	22827	16086	16840	17215	13355	13630	15326	12344
604.44	13092	18558	13886	12897	15283	12017	17174	18198	15937	13790	14043	14348	15702	17951	15650	12143	14684	11149	12143	9527	14133	13138	11114	12877	12009	11797	15879	9901	15128	17792	17650	16775	18596	19803	14185	13580	12267	16143	10331	11976	11871	22744	16213	16961	17497	13204	13577	15400	12388
604.89	13260	18525	13994	12876	15456	11991	17409	18455	15828	13926	14146	14416	15545	17988	15549	12340	14872	10900	12178	9648	14416	13084	10921	12717	11974	12030	15625	9907	15522	17798	17622	16936	18696	19910	14230	13544	12462	16174	10265	12033	11810	22769	16101	16732	17473	13201	13600	15350	12433
605.34	13109	18509	14031	13012	15424	12254	17370	18334	15835	14100	14237	14420	15493	18028	15564	12330	14935	11020	12223	9734	14310	13486	11040	12792	11954	12076	15672	9968	15347	17844	18014	16940	18853	19945	14204	13800	12196	16375	10312	12021	11788	23179	16297	17032	17247	13329	13598	15620	12422
605.79	13204	18716	13969	12904	15377	12194	17524	18294	15768	14063	14468	14268	15720	17980	15769	12382	14893	11256	12062	9838	14609	13380	10992	12978	12162	12046	15801	9880	15465	17876	17822	17115	18851	20076	14239	13883	12294	16383	10416	12035	11997	23058	16398	16940	17407	13312	13577	15577	12609
606.24	13165	18716	14028	12876	15445	12020	17545	18500	15732	13860	14353	14357	15708	17885	15718	12309	14868	11165	12162	9826	14365	13356	10958	12749	12031	11937	15704	9914	15407	17751	17784	17080	18678	19992	14336	13660	12295	16110	10173	11965	11833	22810	16245	16910	17280	13388	13625	15537	12606
606.69	13065	18366	14115	12836	15295	12068	17387	18217	15933	13881	14183	14388	15695	17852	15592	12316	14856	11176	12089	9704	14304	13211	10842	12832	11970	12005	15716	9884	15066	17700	17632	17428	18480	19733	14152	13524	12392	15964	10112	11984	11796	22729	16238	17012	17229	13214	13613	15417	12506
607.14	13262	18379	14225	12836	15503	12133	17165	18292	15915	13868	14358	14399	15572	17860	15446	12244	14773	11152	12007	9862	14386	13245	11004	12675	12008	12068	15690	10063	15380	17626	17582	17238	18481	19878	14297	13488	12144	16108	10357	11932	11836	22500	16011	16947	17238	13188	13442	15303	12452
607.59	13339	18521	14010	12756	15271	11934	17257	18438	15790	13657	14240	14264	15560	17831	15668	12344	14892	11092	12179	9657	14260	13251	11071	12687	11989	11940	15772	9925	15337	17538	17634	17117	18519	19748	14234	13677	12257	16356	10295	12073	11758	22913	16067	16954	17196	13380	13515	15406	12363
608.04	13268	18808	14138	12961	15288	12193	17454	18364	15927	13888	14456	14341	15493	17785	15823	12280	14893	11260	12029	9681	14334	13296	10860	12711	11727	11889	15400	10018	15277	17472	17696	17008	18791	19824	14239	13788	12189	16205	10220	11847	11800	22926	16335	16964	17459	13516	13544	15495	12640
608.49	13232	18639	14248	12932	15494	12228	17543	18628	15901	14046	14396	14361	15796	18066	15830	12446	14855	11249	12258	9734	14464	13288	10966	12915	12005	11934	15564	9892	15460	17668	17694	16713	18818	19769	14577	13716	12214	16229	10292	11956	11733	22649	16196	17097	17312	13550	13785	15437	12605
608.94	13218	18646	14306	12978	15495	12277	17460	18706	16050	14064	14425	14462	15727	18260	15969	12478	14965	11143	12440	9863	14516	13519	11004	12984	12033	12085	15788	9910	15555	17816	17853	16757	18572	20126	14534	13871	12259	16442	10384	12002	11854	22860	16201	17220	17448	13439	13571	15763	12312
609.39	13352	18980	14418	13100	15765	12266	17753	18734	16070	14110	14638	14539	15859	18167	16160	12464	15170	11340	12280	9870	14665	13312	11181	12904	12250	12033	15715	10026	15726	17962	18062	16569	18839	20264	14545	13912	12489	16582	10409	12177	12036	23053	16546	17433	17641	13464	13821	15860	12665
609.84	13271	18914	14405	13202	15784	12321	17886	18911	16039	14252	14764	14554	16031	18144	16269	12558	15194	11453	12249	9874	14556	13540	11298	13054	12241	11998	15707	10141	15601	17994	17905	16687	18820	20270	14538	14001	12379	16645	10652	12148	11983	23072	16496	17374	17781	13641	13912	15771	12544
610.29	13577	18881	14604	13208	15914	12508	17890	18956	16167	14469	14796	14816	15948	18304	16422	12551	15224	11396	12461	9858	14793	13564	11242	13164	12447	12325	15901	10175	15709	17958	18074	16469	19098	20372	14930	14161	12549	16800	10684	12242	12047	23300	16761	17741	17749	13689	13952	15826	12503
610.74	13593	19220	14769	13536	15893	12570	18136	19261	16313	14581	15011	14919	16453	18622	16493	12704	15532	11541	12510	10228	14845	13766	11364	13356	12416	12253	16158	10444	15916	18144	18300	16689	19114	20721	14952	14222	12604	16916	10711	12502	12219	23395	16906	17725	18148	13934	14218	15981	12805
611.19	14190	19629	15102	13904	16276	12827	18544	19554	16663	14857	15272	15230	16456	18828	16626	13006	15829	11541	12758	10322	14974	14061	11684	13576	12787	12587	16590	10672	16012	18617	18594	16793	19353	21240	15089	14445	12700	16983	10861	12492	12444	23693	17374	17926	18378	14029	14133	16301	12752
611.64	14382	19898	15182	14228	16365	12785	18709	19796	16736	14885	15503	15396	16693	19183	16729	13224	16032	12000	12957	10356	15412	14294	11719	13475	12674	12619	16522	10680	16161	18693	18517	17148	19615	20882	15122	14603	12900	17013	11040	12565	12654	23953	17271	17888	18449	14198	14338	16288	12886
612.09	14301	19739	15072	13955	16368	12778	18526	19485	16753	14725	15298	15192	16416	18767	16598	12961	15772	11825	12580	10258	14991	13920	11540	13584	12532	12466	16456	10529	15922	18350	18059	17085	19388	20834	14957	14444	12816	17221	10850	12581	12302	23723	17281	17619	18122	13825	13978	16252	12826
612.54	13996	19327	14729	13672	15719	12165	18116	19354	16484	14551	14866	14911	16109	18517	16253	12810	15583	11590	12392	10055	14828	13726	11270	13220	12297	12275	16217	10359	15799	18137	17932	17094	19226	20522	14617	14029	12718	16829	10784	12387	12108	23332	16724	17390	17774	13628	13915	15844	12623
612.99	13825	19271	14535	13376	15889	12250	17781	18911	16315	14239	14781	14900	15893	18360	15913	12762	15365	11692	12420	10115	14472	13640	11098	13121	12220	12257	15982	10238	15484	17980	17825	16772	18794	20253	14520	14092	12345	16414	10478	12324	11964	23250	16602	17256	17612	13504	13763	15735	12510
613.44	13501	18772	14262	13073	15518	12068	17860	18561	16180	13938	14593	14632	15711	18042	15744	12380	15078	11300	12346	9783	14391	13404	11044	12748	11969	12246	15875	10064	15286	17432	17674	16652	18786	19868	14356	13661	12123	16040	10368	12106	11848	23000	16124	16870	17280	13332	13836	15700	12361
613.89	13499	18735	14211	13084	15616	12177	17474	18530	16069	13958	14452	14632	15664	17804	15849	12380	14878	11212	12236	9671	14452	13393	11070	12850	12060	12143	15802	9972	15161	17514	17363	16897	18534	19860	14424	13812	12250	16188	10333	11900	11788	22760	16236	17033	17286	13265	13279	15525	12476
614.34	13586	18872	14207	12948	15529	12157	17553	18517	16174	13959	14438	14386	15647	17932	15564	12350	15005	11290	12166	9785	14404	13199	11000	12772	11985	12050	15639	10079	15299	17469	17592	17020	18425	19683	14268	13877	12175	16058	10292	12034	11773	22628	16184	16935	17281	13259	13472	15375	12342
614.79	13480	18889	14335	13133	15573	12171	17533	18670	16119	14090	14597	14549	15807	17891	15910	12501	14999	11130	12216	9725	14269	13506	11247	12846	12060	12035	16016	10158	15479	17552	17632	17604	18642	19854	14433	13658	12326	15980	10373	12009	11981	22534	16205	16892	17297	13271	13541	15568	12385
615.24	13429	18960	14252	13182	15580	12128	17700	18476	16140	14151	14652	14603	15761	18036	15838	12507	15023	11445	12233	9725	14365	13345	11164	12892	12135	12138	15855	10145	15334	17546	17558	18058	18487	20036	14490	13605	12137	16405	10115	11964	11844	22926	16252	16874	17359	13412	13600	15560	12244
615.69	13424	18685	14257	13304	15429	12310	17784	18698	16184	14260	14789	14517	15860	18201	15841	12533	15066	11311	12232	9939	14472	13474	11213	12988	12138	12168	15861	10199	15491	17641	17693	18804	18558	20084	14430	13776	12356	16424	10444	12151	11918	22822	16305	17074	17801	13403	13718	15551	12617
616.14	13619	18960	14432	13126	15670	12388	17954	18772	16390	14357	14982	14642	15838	18159	15784	12505	15442	11520	12466	10018	14626	13509	11089	12981	12249	12214	15769	10265	15470	17923	17864	20046	18736	20210	14574	13896	12448	16524	10490	12258	12064	22989	16412	17340	17578	13350	13726	15684	12908
616.59	13350	18612	14113	13202	16004	12241	17756	18832	16151	14048	14493	14679	15948	17961	15540	12593	15133	11498	12225	9871	14543	13364	10997	13013	11918	12069	15895	9913	15509	17535	17772	21056	18532	20207	14646	13795	12077	16268	10344	11980	11948	22889	16164	17219	17216	13280	13704	15525	12674
617.04	13265	18788	14380	13103	15663	12372	17602	18895	16086	14421	14702	14661	15697	18124	15854	12456	14999	11275	12268	9892	14771	13344	11242	12913	11963	12116	15911	10177	15607	17637	17745	22546	18720	20039	14597	13756	12228	16271	10252	12058	11868	22751	16238	17040	17511	13374	13751	15433	12572
617.49	13386	18921	14287	12942	15735	12421	17883	18884	16216	14206	14694	14436	15988	18056	15890	12406	15062	11431	12175	9891	14504	13317	11127	13012	12028	12328	15919	10077	15526	17784	17668	24221	18818	20208	14630	13740	12301	16475	10372	12174	11914	22863	16449	17260	17501	13364	13664	15489	12444
617.94	13442	19048	14355	13253	15692	12438	17811	18878	16238	14216	14700	14786	15988	18184	15973	12732	15262	11250	12259	9845	14526	13628	11150	13028	12073	12337	16028	10039	15673	17524	17652	25282	18890	20035	14573	14012	12308	16505	10463	12187	11908	23178	16538	17104	17442	13270	13639	15529	12485
618.39	13288	19140	14346	13255	15713	12348	18088	18772	16212	14444	14754	14753	16177	18250	15936	12564	15212	11316	12288	10015	14679	13452	11169	12969	12322	12259	15928	10231	15625	17869	17976	25257	18998	20112	14607	14011	12537	16386	10516	12149	11906	23219	16413	16977	17607	13461	13637	15518	12396
618.84	13321	18986	14224	13207	15707	12372	17996	18889	16278	14380	14873	14674	16007	18146	15989	12655	15182	11460	12413	10038	14601	13584	11259	13097	12223	12319	16008	10202	15517	17924	17783	24472	18868	20264	14473	13957	12380	16497	10378	12252	11916	23197	16328	17378	17651	13441	13764	15692	12444
619.29	13383	18807	14458	13207	15748	12455	18005	18937	16279	14448	14736	14694	16086	18370	15967	12560	15218	11504	12460	10165	14701	13517	11248	13094	12371	12292	16105	10354	15799	17852	17939	23824	19064	20459	14585	13944	12506	16680	10436	12114	12004	23119	16478	17314	17513	13456	13878	15696	12813
619.74	13436	18929	14343	13119	15788	12535	17973	18730	16260	14351	14739	14614	15986	18254	15998	12621	15234	11500	12492	10078	14764	13524	11245	13156	12281	12255	16135	10170	15739	17969	17899	23580	19037	20338	14796	13905	12556	16452	10332	12142	12092	23576	16428	17212	17367	13529	13816	15431	12433
620.19	13380	18805	14279	12987	15602	12228	17657	18989	16273	14268	14647	14402	15773	18061	15989	12382	15168	11429	12537	10018	14376	13452	11151	12916	12176	12222	15976	10402	15673	17700	17689	23896	18809	20321	14641	13974	12497	16388	10428	12248	11916	23179	16396	17246	17413	13396	13725	15584	12425
620.64	13384	18721	14366	13030	15508	12310	17620	18684	15991	14251	14540	14521	15821	17769	15858	12435	15064	11329	12397	10012	14570	13413	11134	13012	12142	12181	16035	10085	15704	17668	17799	24318	18852	20062	14505	13965	12181	16415	10377	11997	11892	22964	16616	16900	17524	13351	13606	15742	12297
621.09	13407	18729	14185	13141	15489	12312	17700	18713	16274	14077	14702	14460	15693	18139	15690	12496	15056	11369	12149	9903	14365	13785	11195	12880	12148	12272	16066	10184	15693	17772	17786	22974	18915	20097	14632	14048	12394	16320	10422	12236	11813	22960	16461	17129	17467	13411	13821	15580	12407
621.53	13339	18612	14144	12845	15654	12076	17824	18580	16188	14154	14378	14510	15864	18020	15783	12497	15174	11327	12229	10041	14664	13496	11053	13018	12138	12316	15917	10156	15503	17703	17642	20400	18846	19957	14562	13876	12274	16184	10526	12041	11799	23332	16249	17213	17569	13440	13600	15467	12332
621.98	13312	18641	14304	13041	15541	12252	17658	18565	16264	14108	14415	14541	15753	17815	15759	12451	15047	11236	12305	9989	14640	13498	11254	13128	12092	12294	16016	10092	15501	17627	17932	18743	18845	20190	14445	13764	12422	16308	10362	12125	11884	22940	16212	17080	17662	13433	13672	15486	12335
622.43	13409	18829	14148	12824	15788	12207	17491	18671	16237	14038	14596	14660	15895	17961	15674	12331	14969	11214	12244	10002	14582	13421	11147	13054	12012	12268	15863	10159	15637	17646	17737	17474	18632	20246	14487	13633	12313	16503	10538	11969	12044	23002	16444	16982	17428	13371	13753	15543	12497
622.88	13358	18458	14218	12900	15543	12053	17663	18512	16017	14032	14438	14432	15649	18062	15620	12586	15061	11425	12191	9961	14460	13404	11173	12886	12065	12092	15863	10165	15644	17536	17812	16908	18668	20073	14483	13751	12338	16385	10468	12183	11907	22825	16306	16937	17302	13316	13625	15680	12441
623.33	13328	18556	14239	12741	15444	11939	17512	18340	16088	14052	14548	14447	15653	18049	15706	12463	14909	11170	12245	9885	14486	13395	11111	12581	12049	12052	15960	10046	15414	17488	17514	16720	18554	19843	14472	13642	12284	16208	10436	12060	11749	23179	16268	17097	17391	13396	13523	15484	12446
623.78	13380	18585	14141	12856	15590	12264	17439	18613	16188	13991	14517	14483	15759	18087	15656	12484	14924	11415	12184	9959	14548	13398	11092	12858	12184	12121	15955	10142	15479	17589	17592	16490	18822	20032	14418	13768	12268	16519	10496	12049	12002	22999	16183	17244	17479	13409	13644	15552	12468
624.23	13168	18641	14208	12909	15510	11940	17533	18459	16134	14067	14498	14446	15869	17863	15649	12400	14993	11247	12382	9978	14345	13283	11056	12839	12135	12057	16096	10084	15455	17631	17622	16404	18726	20130	14527	13813	12251	16457	10337	12180	12009	22945	16266	17105	17501	13369	13589	15514	12271
624.68	13364	18600	14163	12972	15441	12138	17625	18513	16238	14159	14577	14452	15655	17962	15521	12529	15022	11050	12319	10037	14620	13338	11141	12944	12133	12113	15968	10229	15788	17617	17712	16294	18889	20284	14540	13788	12432	16539	10423	12134	11881	23228	16445	17020	17537	13436	13867	15823	12437
625.13	13386	18626	14124	12887	15496	12276	17404	18394	16158	14262	14540	14722	15601	18074	15648	12481	14974	11344	12396	9912	14545	13346	11170	12941	12148	12265	16242	9944	15512	17793	17741	16532	18806	20085	14510	13677	12252	16416	10452	12255	11725	23332	16410	17187	17601	13400	13707	15813	12521
625.58	13473	18767	14348	12926	15523	12182	17661	18615	16125	13888	14486	14488	15986	17974	15677	12471	14968	11221	12294	10128	14554	13461	11220	13186	11986	12125	16172	10252	15574	17615	17741	16312	18815	20128	14382	13910	12283	16312	10501	12182	11962	23286	16388	17307	17433	13523	13795	15687	12612
626.03	13470	18913	14273	12998	15636	12185	17596	18453	16167	13858	14527	14608	15906	18082	15762	12658	15272	11210	12101	10200	14770	13361	11149	13065	12140	12167	16154	10103	15586	18046	17876	16509	18830	20178	14696	13790	12485	16510	10218	12321	12271	23465	16589	17294	17750	13560	13940	15595	12557
626.48	13581	18778	14251	13231	15647	12060	17549	18659	16074	13994	14487	14655	15829	18139	15724	12500	15041	11475	12152	9978	14592	13454	11252	13282	12229	12269	16239	10088	15519	17743	17844	16631	18948	20250	14421	13966	12527	16351	10497	12168	12114	23259	16305	17267	17543	13432	13659	15712	12450
626.93	13621	18902	14182	13172	15603	12171	17609	18668	16274	14113	14467	14718	15770	18133	15916	12524	15216	11466	12340	9812	14644	13566	11019	13035	12076	12164	16213	10039	15406	17593	17846	16399	18622	20288	14493	14048	12455	16410	10406	12142	12100	23312	16422	17154	17618	13451	13692	15929	12538
627.38	13424	18709	14092	12896	15650	12166	17678	18594	16240	14020	14762	14716	15809	18198	15681	12656	14946	11280	12274	10020	14500	13508	11024	13054	12148	12255	16212	10132	15645	17814	17969	16413	18812	20232	14589	13792	12408	16480	10556	12116	12148	23287	16405	17156	17716	13495	13815	15917	12581
627.83	13714	18680	14238	12955	15438	12154	17548	18559	16225	14109	14626	14609	15938	18024	15676	12717	15199	11437	12324	10116	14596	13502	11209	13279	12089	12136	16290	10237	15589	17688	17715	16372	18933	20232	14615	13884	12487	16760	10608	12348	12321	23380	16409	17235	17714	13456	13895	15884	12545
628.27	13778	19060	14362	13095	15742	12129	17828	18788	16292	14233	14717	14725	15909	18171	15893	12858	15291	11534	12572	10276	14604	13597	11311	13212	12423	12534	16421	10386	15596	17885	18205	16734	19184	20554	14907	13983	12612	16706	10772	12376	12189	23717	16603	17491	17770	13612	13912	15862	12704
628.72	13613	19219	14269	13264	15688	12406	17716	18799	16503	14209	14667	14786	15993	18360	15912	12862	15362	11543	12523	10132	14807	13699	11404	13133	12263	12202	16379	10280	15689	17958	18097	16702	18949	20643	14679	14143	12426	16812	10684	12176	12193	23608	16709	17321	17852	13658	13910	15864	12631
629.17	13968	19232	14585	13431	15905	12364	17914	18955	16666	14248	14746	14800	16029	18369	15893	12881	15261	11596	12532	10277	14831	13773	11343	13117	12316	12342	16560	10430	15696	18062	18160	16725	19078	20624	14764	14010	12541	16626	10692	12221	12246	23864	16749	17508	17875	13798	14036	16023	12829
629.62	13909	19112	14636	13117	15949	12490	18028	19006	16336	14201	14944	14868	16138	18524	15726	12968	15396	11688	12576	10265	14800	13771	11414	13132	12520	12375	16465	10410	15870	18048	18152	16952	19076	20420	14681	13941	12652	16719	10702	12494	12074	23936	16723	17521	17945	13661	14125	16178	12760
630.07	13898	19461	14621	13321	16159	12583	18160	19116	16606	14244	15020	15049	16278	18367	16038	12952	15522	11671	12743	10280	14917	13635	11354	13274	12532	12644	16504	10412	15925	18228	18360	17256	19234	20652	14872	14189	12692	16706	10806	12494	12271	24185	16770	17788	18005	13781	13946	16233	12917
630.52	14116	19696	14751	13492	16122	12580	18268	19098	16802	14527	14873	15065	16299	18618	16196	13125	15664	11705	12721	10260	15115	13925	11417	13450	12426	12529	16621	10622	16111	18427	18410	17481	19361	20826	14829	14275	12705	16986	10756	12498	12629	24241	16681	17911	18347	14019	14170	16292	12774
630.97	14264	19682	14836	13570	16173	12589	18046	19401	16715	14513	15033	15194	16449	18776	16524	13077	15675	11823	12876	10452	15237	13944	11497	13554	12540	12621	17001	10411	16088	18294	18544	17775	19482	20880	14941	14396	12758	17030	10820	12697	12601	24493	17053	17717	18158	13870	14344	16391	13080
631.42	14230	20033	14993	13623	16166	12654	18087	19453	16792	14420	15134	15132	16319	18610	16178	13304	15668	11619	12948	10359	15134	13772	11615	13610	12506	12646	16743	10423	15965	18452	18612	18050	19446	20909	15029	14251	12740	17073	10971	12585	12444	24270	17139	17722	18199	14011	14253	16425	13041
631.87	14112	19790	14857	13620	16244	12646	18292	19422	16917	14438	15117	15024	16282	18824	16263	13183	15947	11590	12917	10464	15071	13812	11580	13548	12553	12732	16870	10597	15837	18321	18405	17749	19354	20753	14900	14265	12746	17076	10767	12526	12401	24244	17010	17761	18052	13980	14243	16484	13056
632.31	14206	19744	14750	13625	16404	12700	18282	19500	16814	14444	14994	15140	16501	18616	16377	13293	15717	11782	12928	10500	15416	13869	11524	13396	12522	12973	16724	10508	16168	18612	18483	17560	19591	21052	14949	14252	12920	17087	10905	12655	12564	24444	16948	17951	18172	14103	14237	16342	13006
632.76	14224	20035	15045	13793	16428	12892	18393	19605	16970	14646	15205	15397	16675	18847	16269	13216	15789	11844	12924	10688	15347	14061	11615	13633	12768	12673	16660	10588	16336	18655	18537	17803	19793	20902	15104	14268	12814	17068	11035	12780	12697	24924	16970	18005	18116	14198	14253	16409	13166
633.21	14271	20107	14980	13649	16476	12844	18566	19564	17070	14692	15305	15425	16700	18994	16350	13457	15649	11940	12796	10540	15288	14190	11815	13838	12696	12986	17117	10813	16217	18462	18666	17780	19838	21096	15250	14314	12905	17209	11117	12764	12536	25045	16953	17932	18371	14040	14236	16444	13211
633.66	14240	19842	15222	13868	16500	13005	18571	19667	17058	14763	15166	15222	16609	18869	16476	13252	15920	11927	13045	10690	15556	14116	11723	13649	12838	12664	17164	10814	16290	18651	18881	17828	19544	21113	15132	14299	12878	17290	11038	12789	12652	24662	17017	17924	18463	14088	14476	16612	13090
634.11	14294	20024	15050	13848	16739	12993	18432	19590	17245	14808	15316	15467	16722	19168	16630	13388	15767	11962	12866	10793	15372	14108	11719	13690	12906	12872	17117	10720	16368	18975	18799	17529	19615	21313	15162	14554	12997	17340	11252	12813	12824	24824	17106	18236	18495	14100	14526	16589	13224
634.56	14356	20188	15204	13844	16844	13160	18792	19711	17282	14896	15346	15536	16774	19252	16661	13340	16149	12017	12871	10585	15445	14061	11710	13720	13047	12967	17264	10711	16432	18979	18779	17480	19940	21268	15374	14626	13033	17310	10987	12813	12668	24820	17170	18066	18401	14235	14375	16660	13277
635.01	14524	20385	15284	13990	16776	12997	18974	20022	17390	14908	15494	15749	16960	19452	16799	13557	16180	12028	13124	10768	15770	14209	11997	13996	13108	12869	17286	10848	16501	18892	19154	17513	20027	21430	15278	14786	13286	17460	11192	12887	12860	25199	17440	18229	18743	14541	14704	16759	13332
635.46	14767	20343	15340	14057	17021	13382	19092	20005	17773	15151	15741	15840	16971	19507	17040	13745	16204	12326	13295	10745	15515	14434	11988	14036	13004	13024	17476	10907	16710	19191	18982	17667	20205	21477	15411	14935	13397	17537	11175	12928	12854	25091	17320	18346	18826	14447	14845	16701	13368
635.9	14708	20561	15416	14161	17196	13384	19272	20087	17628	15258	15733	15697	17189	19624	16663	13584	16521	12296	13229	10981	15756	14254	12213	14104	12949	12977	17521	10985	16708	19031	19366	17384	20181	21568	15508	14937	13268	17769	11309	12988	12718	25441	17424	18560	18874	14428	14679	16875	13359
636.35	14555	20666	15497	14226	17062	13444	19054	20366	17628	15317	15908	15832	17224	19484	16894	13647	16302	12182	13468	10900	15904	14491	12231	14174	13214	13189	17690	10810	16503	19177	19469	17314	20118	21872	15584	14900	13235	17851	11421	13088	12921	25530	17807	18765	18918	14595	15005	16973	13570
636.8	14650	20804	15616	14261	17290	13498	19305	20262	17646	15270	15845	15908	17269	19642	17131	13850	16433	12218	13441	11136	16145	14580	12189	14244	13161	13154	17964	10979	16804	19599	19739	17485	20726	21972	15887	14997	13327	17968	11529	13260	13048	25561	17635	18484	19068	14884	14889	16909	13418
637.25	14598	20757	15522	14204	17337	13348	19377	20492	17968	15580	15980	16079	17238	19967	17192	13845	16536	12468	13507	11077	16089	14440	12221	14295	13203	13046	17932	11058	16948	19576	19557	17306	20551	21683	15770	14881	13299	17951	11407	13131	12971	25772	17630	18831	18946	14799	15076	17111	13887
637.7	14759	20813	15658	14524	17264	13517	19348	20556	17944	15623	15964	16075	17409	19902	17066	13898	16606	12483	13639	11044	16220	14525	12169	14329	13212	13244	17788	11020	16997	19536	19545	17529	20511	22074	15914	14892	13441	17887	11421	13322	13143	25777	17799	18750	19078	14866	14912	17075	13673
638.15	14547	20972	15809	14428	17452	13551	19583	20697	17809	15562	15818	16380	17448	19988	17357	13850	16753	12511	13504	11047	16204	14767	12423	14269	13461	13300	17945	11231	17124	19562	19631	17401	20685	22205	15833	15212	13566	17980	11630	13224	13307	25892	17767	18829	18792	14744	14970	17400	13814
638.6	14712	20966	15742	14679	17528	13686	19713	20707	17848	15553	16280	16324	17545	20014	17216	13844	16560	12596	13608	11045	16193	14604	12292	14324	13341	13215	18260	11047	17144	19642	19804	17527	20659	22067	15962	15108	13520	18076	11643	13218	13207	26027	17810	18968	19135	14861	15132	17414	13853
639.04	14769	20986	15749	14527	17569	13600	19733	20672	17966	15794	16129	16189	17684	20068	17469	14036	16497	12399	13549	11254	16318	14805	12258	14272	13694	13356	18192	11181	17257	19810	19813	17522	20900	22092	16000	15140	13389	18068	11708	13465	13396	26168	17951	18926	19186	14945	14993	17320	13921
639.49	15055	21012	15989	14527	17710	13628	19868	20901	18095	15607	16208	16327	17717	19924	17399	14124	16883	12574	13990	11243	16365	14917	12508	14381	13677	13598	18321	11180	17382	19867	20109	17804	21008	22192	16120	15397	13332	18348	11737	13644	13278	26413	18111	18944	19466	15150	15240	17414	13980
639.94	14949	21070	15860	14511	17450	13810	19766	20856	18022	15563	16194	16355	17713	20228	17408	14141	16688	12529	13932	11369	16305	14839	12501	14422	13709	13525	18246	11371	17372	20066	20184	17785	20969	22325	15961	15353	13392	18141	11777	13652	13288	26220	18001	19204	19230	14890	15250	17631	13939
640.39	14703	21239	15910	14802	17761	13821	19825	21053	18072	15828	16143	16337	17866	20218	17584	14173	16920	12508	13877	11364	16723	15036	12656	14530	13663	13572	18231	11184	17300	20060	20145	17930	21014	22316	16120	15368	13602	18128	11799	13728	13333	26544	18224	19256	19460	15045	15176	17506	14092
640.84	14876	21288	15978	14764	17762	13844	19812	21180	18184	15938	16252	16256	17879	20346	17449	14331	17018	12706	13700	11344	16569	14957	12673	14639	13777	13620	18586	11302	17471	20108	20160	17737	21108	22457	16056	15330	13766	18448	11846	13583	13291	26562	18241	19288	19441	15152	15261	17544	14314
641.29	15113	21062	16089	14742	17724	13926	19921	20958	18473	15892	16394	16417	17918	20366	17529	14378	16899	12836	13862	11492	16383	15060	12592	14686	13703	13763	18618	11241	17704	20098	20318	17944	21166	22568	16305	15353	13830	18377	11950	13503	13473	26670	18318	19260	19529	15140	15445	17767	14158
641.73	14967	21210	16051	14682	17905	13761	20069	21044	18422	16085	16574	16724	17857	20408	17743	14615	16957	12829	14122	11520	16742	15064	12660	14629	13904	13605	18684	11370	17720	20204	20276	18045	21188	22760	16269	15316	13781	18491	11931	13806	13410	26666	18220	19293	19409	15101	15541	17736	14055
642.18	14951	21345	16197	14836	17842	13898	20198	21340	18311	16137	16420	16654	17997	20516	17788	14645	17182	12913	14063	11557	16900	15069	12845	14940	13923	13618	18846	11505	17618	20514	20343	18231	21425	22846	16316	15668	13879	18594	12020	13816	13511	26953	18276	19390	19511	15043	15484	17685	14268
642.63	15331	21574	16226	14916	17948	14129	20380	21140	18511	16096	16660	16830	18092	20774	18040	14668	17351	13065	14391	11560	16906	15180	12878	14998	13945	13779	18903	11532	17867	20407	20524	18504	21470	23088	16561	15829	13984	18702	12085	13892	13778	27298	18369	19591	19859	15313	15548	18041	14251
643.08	15234	21647	16410	14983	18037	14100	20349	21415	18638	16196	16641	16914	18277	20796	17796	14876	17329	13028	14449	11685	17062	15343	12937	15026	14071	13807	19122	11528	17988	20659	20799	18414	21743	23129	16538	15876	14031	19025	12189	13821	13578	27392	18692	19821	19902	15530	15764	18169	14296
643.53	15280	21764	16391	15083	18255	14164	20352	21841	18863	16395	16798	17079	18306	21200	18113	14872	17469	13068	14473	11773	17086	15334	13208	15295	14180	14130	19221	11794	18093	20758	21154	18746	21595	23353	16768	16005	14194	19098	12297	13975	13894	27520	18764	19980	20105	15630	15844	18132	14499
643.98	15172	21862	16341	15106	18142	14154	20604	21756	18825	16421	16803	17042	18612	21073	18241	14829	17599	13234	14476	11901	17223	15390	13144	15083	14240	14043	19015	11746	18250	21014	21060	19012	21850	23454	16984	15963	14238	19247	12380	14429	13847	27780	18670	19872	20076	15732	15873	18278	14575
644.42	15198	21833	16596	15164	18418	14388	20868	21990	18981	16312	16896	17030	18418	21459	18388	14961	17644	13384	14562	11962	17276	15505	13154	15402	14398	13956	19292	11701	18296	21180	21029	19156	22065	23477	16897	16067	14303	19327	12461	14091	13925	27982	18929	20264	20240	15769	15991	18584	14781
644.87	15560	22228	16758	15383	18737	14447	21073	22140	19177	16677	17080	17412	18832	21688	18875	15170	17571	13377	14916	11993	17516	15638	13481	15573	14686	14224	19690	12125	18618	21185	21438	19335	22201	23742	17316	16172	14442	19335	12626	14516	14300	28372	19039	20412	20701	15993	16293	18604	14821
645.32	15597	22365	17140	15609	18708	14638	21197	22781	19384	16964	17543	17440	19082	21858	18820	15321	17873	13693	14918	12097	17718	15872	13404	15687	14738	14436	19922	12134	18872	21563	21716	19348	22467	24025	17404	16487	14709	19744	12768	14589	14185	28722	19346	20659	20907	16230	16592	19037	15031
645.77	15672	22796	17212	15841	19052	14665	21401	22930	19477	17183	17388	17547	19200	21908	18986	15235	18199	13791	14987	12180	17965	15976	13684	15726	14979	14620	20297	12142	19095	21796	21953	19654	22908	24445	17484	16778	14740	19873	12764	14769	14361	29201	19625	21093	21031	16337	16601	18948	15026
646.22	15822	22940	17234	16008	19269	15037	21876	23255	19661	17228	17778	17869	19759	22372	19429	15524	18431	13855	15208	12523	18249	16238	13873	16274	14916	14918	20532	12319	19414	22249	22197	19917	23317	24839	18117	17049	15005	20301	13095	15063	14853	29614	20044	21508	21451	16540	17032	19789	15492
646.66	16189	23172	17592	16270	19639	15145	21985	23537	20309	17360	18129	18196	19808	22725	19499	15532	18814	14129	15468	12532	18429	16412	14067	16188	15272	14838	20784	12464	19828	22637	22623	20300	23734	25255	18429	17319	15263	20609	13190	15081	14913	29976	20344	21808	21781	16739	17378	19868	15424
647.11	16152	23525	17781	16406	19964	15533	22572	24049	20227	17981	18239	18422	20113	23067	19829	16048	18957	14226	15739	12844	18611	16776	14290	16540	15530	15036	21256	12648	19974	22944	23069	20329	24226	25784	18821	17586	15388	21038	13360	15673	15090	30199	20548	22092	22258	17087	17635	20115	15801
647.56	16429	24022	18260	16768	20246	15608	22972	24504	20648	18221	18910	18510	20640	23511	20266	16020	19375	14628	15937	12985	19068	16978	14666	16897	15729	15245	21472	12805	20486	23420	23301	20601	24471	26308	18988	17941	15688	21462	13812	15812	15176	31078	20787	22537	22782	17601	18012	20650	16002
648.01	16737	24300	18644	17184	20652	16161	23644	25283	21132	18837	19220	18932	21170	24223	20816	16614	19719	15306	16390	13292	19681	17469	15012	17236	16450	15430	22212	12989	20992	24126	23967	21268	25188	27216	19931	18456	15985	22024	14124	15980	15522	31789	21592	23308	23306	18223	18670	20921	16493
648.46	16960	25026	18977	17588	21052	16604	24138	25753	21573	19263	19638	19262	21925	24744	21538	16670	19948	15455	16641	13512	19880	17777	15190	17816	16662	16198	22674	13242	21525	24555	24647	21857	25665	27671	20259	18920	16468	22728	14417	16477	16097	31943	22168	23890	23814	18460	18944	21572	16932
648.9	17260	25206	19154	18135	21539	16598	24534	26407	21912	19560	19900	19732	22253	25109	21840	17092	20472	15404	16624	13624	20196	17938	15505	17940	16848	16342	23141	13566	22020	25086	25076	21979	26326	28172	20503	19246	16645	22837	14774	16782	16322	32969	22341	24277	24191	19019	19158	21980	17079
649.35	17462	25692	19485	18340	22086	16739	24988	26800	21873	19974	20074	19797	22417	25383	22269	17336	20737	15487	16932	13988	20473	18398	15798	18302	17412	16361	23377	13682	22254	25291	25532	22534	26708	28489	20693	19880	16932	23331	14797	16862	16472	33480	22757	24765	24448	19066	19659	22312	17350
649.8	17724	25608	19846	18579	22313	17178	25266	27162	22389	20100	20460	20102	22621	25992	22416	17490	21144	16058	17422	14221	20917	18545	16054	18609	17574	16460	23872	13907	22648	25786	26188	22832	26968	29054	21257	20072	16936	23668	15070	17322	16752	34029	23170	25153	25032	19290	19841	22797	17385
650.25	17757	26317	20055	18749	22424	17405	25744	27816	22772	20620	20866	20522	22846	26392	22686	17848	21447	16299	17716	14501	21225	18722	16322	18913	17930	16729	24253	14097	22991	26325	26573	22988	27461	29469	21495	19929	17292	23949	15403	17493	17045	34676	23367	25615	25131	19571	20166	23001	17858
650.7	18045	26703	20309	19068	22944	17459	26420	28091	22956	20703	21091	20723	23239	26762	23169	18034	21580	16474	17788	14522	21744	19004	16696	19092	18092	16967	24604	14246	23206	26652	26988	23303	28149	30013	21629	20389	17673	24295	15658	17763	17020	35077	23860	25908	25946	20020	20278	23522	18012
651.14	18516	27224	20513	19568	23358	18114	26910	29066	23516	21389	21504	21145	24044	27557	23904	18584	22134	17028	18444	14788	22028	19373	17013	19518	18589	17342	25284	14358	24158	27297	27581	23657	28948	30584	22536	21146	17935	25126	15992	18056	17681	36000	23916	26550	26349	20486	21083	24158	18495
651.59	19132	27865	21410	20109	24140	18448	27613	30096	24298	22134	22526	21639	24649	28505	24714	18886	22973	17464	18988	15243	22793	19970	17618	20248	19361	17753	26413	14821	24632	28330	28578	24496	29599	31717	23010	22004	18602	25998	16561	18537	18152	37079	24914	27789	27192	21072	21724	25074	18951
652.04	19330	28812	22191	20628	24968	19148	29032	31380	24909	22975	23352	22197	25676	29632	25646	19392	23524	18037	19223	15606	23738	20535	18046	20912	19695	18167	27100	15118	25746	29252	29574	25422	30569	32979	24141	22588	19020	26849	17148	19205	18637	38396	25918	28690	28098	21645	22460	25788	19507
652.49	19770	29686	22722	21465	25724	19625	29884	32428	25732	23925	23992	22956	26516	30560	26492	20036	24182	18505	20043	16289	24288	21158	18692	21765	20783	18605	28049	15594	26743	30680	30668	26216	31748	34191	25200	23490	19553	27902	17652	19667	19156	39647	26777	29880	28928	22479	23284	27077	20031
652.93	20378	30580	23775	22552	26581	20613	31337	33891	26470	24724	24979	24029	27873	32052	27548	20604	25078	19324	20666	16789	25256	21927	19206	22426	21484	19028	29044	15986	27996	31558	32085	27178	33089	35521	26241	24593	20180	28999	18410	20484	19782	41020	27974	31083	30451	23320	24263	27944	20535
653.38	21223	31738	24791	23458	27756	21532	33135	36140	27664	26285	26198	24322	29161	33378	29094	21285	26141	20234	21665	17536	26517	22916	20426	23418	22631	20007	30310	16361	29368	33148	33292	28620	34744	37253	27605	25852	21143	30403	19072	21351	20498	42976	29098	32935	31727	24191	25239	29309	21187
653.83	22150	33261	26164	25085	29292	22751	34980	38361	28698	27682	27713	25672	30813	35582	30604	22184	27597	21265	22774	18124	27894	23898	21396	24682	24268	20568	31870	17490	31146	35149	35204	30060	36737	39482	29473	27575	21911	32242	20034	22464	21491	44910	30649	34876	33653	25974	26805	30847	22357
654.28	22873	34647	27498	26516	30882	23901	37572	41480	29985	29405	29601	26675	32734	37864	33182	23142	29033	22356	23691	18853	29277	25234	22726	26237	25495	21512	33807	18006	33422	37264	37842	31984	39123	42151	31868	29691	23125	34568	21064	23677	22688	47422	32765	37700	35824	27220	28724	32940	23261
654.72	24298	36844	29191	28622	33309	25687	40812	44929	32042	32047	31938	28276	35692	40888	35641	24477	31289	24029	25288	20139	31345	26819	24395	28397	27922	23006	36137	18846	36207	40406	40740	34289	42353	45920	34415	32212	24901	37473	22726	25258	24092	50316	35454	40888	39045	29438	30972	35694	24694
655.17	26072	39829	31985	31900	36309	27940	45298	50105	34453	35975	35049	30170	39356	44893	39753	25981	33992	26496	27325	21442	34095	29126	26797	30732	30938	24932	39484	20106	40213	44262	44609	37306	46494	49970	38879	35713	27026	41456	24392	27262	26076	53927	38637	45641	42724	31916	34045	39082	26224
655.62	27789	42953	35564	35455	39969	30878	50600	55448	37542	40346	39646	32712	44080	50225	44752	28057	37380	29157	29788	23309	37378	31708	29824	34400	34534	26706	43653	21433	45121	49065	49618	41454	51784	54933	43817	40146	29522	46491	26673	29717	28376	57637	42856	50970	47840	35292	38040	43686	28481
656.07	29885	46718	38928	39847	44172	34124	55797	59644	40684	45565	44452	35172	48700	54772	50012	30029	41202	32606	32248	25369	41159	34741	32850	38097	38940	28910	48201	23129	50422	53811	54400	45665	56304	58484	49504	45670	32355	51632	29093	32754	30897	60540	47660	56116	52736	38954	42222	48232	30436
656.51	31679	49261	41676	42624	47296	36185	58459	62140	43080	49220	47744	37030	52082	57568	53419	31722	44060	35136	34221	26866	43938	37077	35433	41061	41695	30631	50952	24135	54097	56474	57368	48457	59026	60990	53102	49061	34596	54910	31052	34688	32840	62577	50933	58811	55688	41517	45669	51392	32052
656.96	32302	50150	42447	43466	48424	37023	59557	63751	43852	50037	48703	37861	53312	58780	54728	32271	44942	35752	34863	27462	44772	38013	35983	41781	42436	30918	51884	24716	55166	57598	58211	49832	59918	62316	54036	49820	35254	55996	31626	35332	33287	63884	51708	59964	56891	42632	46424	52314	32472
657.41	31643	49692	41754	42025	47150	36324	59632	64397	42750	48656	47409	37338	52600	58654	54150	31745	43772	34639	34256	26711	43736	37140	35168	40760	41236	30524	50761	24234	54310	57476	58213	48961	60037	62698	52938	48534	34340	55529	31095	34721	33026	64456	50604	60034	56471	41330	45060	51356	32195
657.86	30329	47636	39510	39641	44830	34364	58752	64023	41401	45447	44280	36308	49872	57807	51342	30773	41714	32908	32980	25733	41926	35180	33205	38392	38648	29233	47817	23437	51758	56378	57119	46298	59144	62359	49723	45276	32501	53457	29781	33168	31492	64537	47797	59080	54649	39117	42194	48577	31081
658.3	28797	45511	37364	37011	42441	32436	56928	62640	39264	41905	41240	34626	46420	55879	47109	29191	39415	30893	31548	24552	39372	33488	30897	35663	35860	28072	44787	22797	47343	53840	55007	43544	57397	61095	45365	41777	30821	49599	27852	31424	29568	63605	44423	57245	51226	36885	39296	45084	29861
658.75	27654	43536	35278	34586	39882	30652	53308	60681	37727	38665	38781	33218	42848	51949	43298	28459	37228	28757	29998	23387	37732	31648	29372	33815	33478	26902	42063	21903	43645	49676	50860	40828	54461	59485	41505	38848	29006	45215	26506	29817	28349	62344	41453	53786	46734	34792	36540	42052	28651
659.2	26470	41540	33009	32229	37462	28822	47170	58072	35558	35796	35806	31493	39552	46718	39993	27312	34828	26890	28520	22230	35312	30033	27115	31582	31316	25433	39638	21070	40185	45144	45880	38068	49128	56864	38245	35636	27215	41520	25288	28044	26691	60656	38898	47228	42806	32662	33983	39196	27431
659.65	25229	39225	30908	29917	34936	26981	42011	53616	33804	32927	33001	30146	36944	42636	36688	25854	32513	25270	26740	21418	33041	28244	25263	29295	28682	23973	37200	20046	36794	41573	41925	35805	43556	52007	34906	32766	25952	38072	23464	26575	25124	58602	36207	41480	39625	30384	31537	36405	26236
660.09	24343	37543	29328	28057	33003	25673	39423	45441	32279	31191	31244	28774	34465	39776	34307	24934	30973	23780	25572	20322	31303	26877	23790	27593	26830	23076	35382	19247	34565	39034	39370	33632	40472	45135	32475	30313	24565	35928	22277	25085	24015	56004	34162	38940	37016	28820	29812	34083	25025
660.54	23498	36364	27881	26613	31642	24332	37369	40601	31229	29213	29521	28264	32808	37441	32960	24148	29485	22728	24386	19658	29762	25686	22756	26357	25286	22443	33603	18446	32844	37194	37390	31991	38547	41945	30657	28892	23564	33911	21333	23917	23177	51407	32340	36713	35370	27366	28414	32947	24282
660.99	22638	34785	26957	25549	30175	23265	35216	38320	30108	28010	28198	26808	31289	35828	31068	23124	28110	21856	23385	18991	28642	24573	21754	24959	24219	21596	32346	18135	31106	35409	35461	30493	36737	40064	29179	27488	22577	32565	20434	23122	22356	46793	30964	34788	33706	26126	26975	31115	23353
661.43	21869	33365	25580	24282	29020	22322	33556	36472	28886	26744	26941	25754	29851	34049	29494	22580	27073	20611	22697	17980	27358	23473	20841	23986	22808	20877	30859	17516	29880	33644	33780	28772	35097	37878	27977	26174	21579	30793	19732	22196	21222	44102	29635	33034	32064	25037	25771	29503	22333
661.88	21253	32272	24737	23148	27877	21432	31894	34380	27874	25318	25732	24746	28516	32308	28077	21881	25805	19828	21660	17671	26028	22580	19996	22724	22047	20096	29762	16858	28326	31970	32213	27623	33708	36082	26455	24655	20753	29171	18859	21253	20412	42576	28188	31215	30721	23932	24496	28513	21461
662.33	20737	31100	23622	22221	26744	20560	30481	32866	26756	24200	24490	23861	27216	31010	26602	20934	24768	18916	20936	17140	25023	21625	18993	21895	20825	19247	28484	16083	26892	30831	31084	26520	32154	34303	24956	23397	20001	27745	17992	20205	19707	40589	27001	29667	29472	22753	23444	27208	20816
662.78	20129	30169	22784	21294	25562	19983	29138	31583	25912	23272	23468	23269	26174	29859	25824	20344	24043	18496	20289	16380	24143	21089	18443	21334	20074	18702	27492	15580	25901	29847	29813	25712	30539	33338	24038	22573	19122	26982	17460	19507	19148	39168	25868	28733	28189	22066	22692	25951	20201
663.22	19832	29075	21970	20428	24697	19177	28201	30158	25156	22421	22667	22637	25445	28911	24959	19773	23154	17689	19468	15852	23417	20211	18054	20467	19564	18233	26692	15242	24664	28428	29092	24543	29563	31570	22997	21534	18638	25857	16772	18761	18432	37996	25250	27496	27006	21261	21694	25043	19473
663.67	18885	28285	21612	19781	24055	18651	27158	29186	24423	21404	21780	21945	24046	27853	23837	19223	22424	17119	18823	15381	22938	19895	16976	19942	19008	17800	25638	14983	23837	27620	27819	24124	28593	30500	22230	20931	18148	24965	16298	18333	17939	36828	24177	26467	26529	20709	20892	24284	19007
664.12	18439	27220	20908	19217	23198	18114	26165	27977	23380	20944	21183	21191	23652	26853	23004	18575	21868	16748	18568	14988	22093	19072	16750	19349	18109	17187	25049	14508	23081	26401	26996	23224	27784	29505	21316	20009	17514	23920	15916	17818	17410	35558	23476	25814	25153	19777	20327	23448	18585
664.56	18196	26652	20085	18538	22473	17606	25276	27159	22924	20316	20393	20752	22765	26068	22406	18395	21376	16240	17962	14894	21277	18647	16308	18595	17699	16682	24152	14150	22271	25898	26020	22458	26945	28598	20791	19397	17269	23600	15297	17361	16852	34532	22698	24684	24628	19422	19559	22780	17930
665.01	17636	26350	19606	18305	21918	17296	24934	26497	22751	20022	20325	20414	21956	25556	21738	17956	20913	15937	17479	14380	20816	18339	15921	18217	17076	16559	23780	13854	21713	25212	25460	22014	26278	28204	20337	18992	16632	22826	15196	16880	16607	33898	22400	24100	24124	18958	19142	22189	17526
665.46	17264	25796	19321	17754	21457	16650	24315	25864	21922	19506	19697	20084	21662	24962	21318	17447	20468	15605	17285	14143	20361	17850	15422	18028	16904	16194	23269	13529	21360	24770	25214	21596	25709	27291	19678	18579	16367	22554	15045	16529	16258	33060	21831	23672	23230	18529	18780	21546	17129
665.9	17123	24999	19072	17483	21420	16546	23565	25422	21748	18932	19455	19668	21387	24701	20940	17237	20102	15338	16794	13684	20045	17588	15197	17502	16512	15935	22869	13307	21134	24284	24386	20962	25342	26680	19409	18344	16220	21758	14640	16476	16052	32434	21074	23105	22902	18149	18415	21221	17122
666.35	16885	24621	18544	17164	20812	16121	23356	24952	21242	18733	18985	19335	20882	24029	20753	17055	19634	14984	16461	13583	19698	17177	14934	16908	15998	15696	22272	13216	20637	23678	24044	20588	24726	26404	18845	18099	15793	21432	14250	16070	15535	31714	21006	22574	22609	17672	18028	20759	16613
666.8	16468	24021	18389	16767	20496	15933	22772	24450	20908	18234	18657	18809	20613	23284	20275	16634	19296	14621	16290	13316	19363	16832	14705	17081	15802	15309	21765	12896	20051	23119	23378	20130	24149	25597	18523	17532	15631	21095	13890	15616	15385	31125	20268	22123	21989	17332	17516	20449	16258
667.24	16102	23662	17916	16477	19807	15569	22153	23631	20264	17881	18185	18401	20178	23092	19756	16184	18764	14257	15774	12945	18761	16524	14392	16627	15354	14948	21156	12686	19628	22759	22814	19813	23605	25225	18094	17268	15236	20558	13499	15251	15184	30496	19982	21629	21617	16945	17253	19626	15898
667.69	16124	23239	17574	16123	19662	15380	21709	23171	20057	17519	17618	18085	19553	22525	19524	15981	18572	14085	15665	12841	18601	16764	14030	16250	15263	14975	21065	12494	19241	22488	22545	19520	23457	24334	17793	16747	14864	20109	13428	15161	14800	29750	19639	21245	21087	16682	16776	19457	15705
668.14	15832	22900	17344	15927	19222	14993	21597	22750	19732	17209	17439	17932	19228	22104	18826	15793	18260	13912	15278	12646	18010	15970	14096	15914	15064	14640	20646	12476	18986	21951	22174	19173	23022	24230	17403	16534	14642	19760	13108	14823	14548	29584	19344	20753	20636	16241	16678	19239	15402
668.59	15544	22426	16953	15460	18859	14777	21016	22392	19324	16786	17223	17695	19062	21724	18618	15480	17942	13524	15151	12357	17826	15770	13747	15776	14598	14577	20074	12156	18524	21492	21587	18819	22135	23596	17208	16118	14529	19600	13042	14736	14321	28720	19086	20307	20260	16197	16308	18665	15212
669.03	15252	22156	16652	15087	18458	14500	20550	21918	19020	16541	16952	17349	18621	21124	18307	15336	17492	13335	14812	12179	17646	15602	13203	15468	14351	14104	20037	12015	18188	21300	21308	18468	21950	23373	16768	15789	14338	19316	12833	14379	14188	28598	18526	20089	20108	15812	16044	18518	14994
669.48	15059	21543	16220	15030	18195	14250	20313	21672	18741	16297	16630	16953	18270	20997	17784	14943	17270	13341	14653	11983	17059	15214	13152	15130	14086	14257	19908	11817	17986	20655	20945	18204	21778	22954	16535	15690	14246	19005	12639	14112	13846	27820	18294	19640	19897	15645	15817	18249	14689
669.93	14881	21349	16041	14913	18049	13916	20026	21111	18591	15760	16500	16806	17818	20408	17678	14586	17070	12806	14253	11767	17045	15009	13085	14773	14130	13713	19063	11720	17695	20260	20609	17889	20947	22469	16312	15385	13986	18661	12336	14126	13722	27188	18012	19437	19484	15375	15561	17948	14564
670.37	14604	21165	15910	14523	17474	13529	19593	20805	18324	15663	16132	16588	17496	20202	17362	14491	16808	12989	14162	11593	16741	14840	12871	14673	13880	13608	18998	11436	17578	20133	20318	17693	20897	22076	15944	15125	13682	18348	12024	13663	13367	26811	17912	19066	19070	15018	15375	17502	14217
670.82	14480	20737	15729	14424	17314	13495	19444	20617	17722	15490	15921	16455	17308	20122	17126	14242	16588	12770	13941	11491	16620	14468	12693	14546	13589	13523	18518	11397	17253	19784	20056	17564	20804	21902	15862	14940	13647	17848	11892	13532	13317	26421	17587	18843	18917	14938	15081	17292	14106
671.26	14334	20268	15311	14167	17209	13527	18999	20456	17698	15117	15805	16047	17240	19768	16994	14199	16338	12492	13800	11533	16352	14532	12571	14366	13273	13364	18430	11127	16982	19386	19804	17420	20449	21693	15582	14898	13329	17702	11606	13539	13324	26328	17458	18595	18715	14667	14938	16945	13873
671.71	14253	20282	15444	14067	16868	13441	18865	20080	17513	15286	15507	15770	17168	19492	16868	14157	16247	12404	13616	11217	16246	14375	12378	14132	13308	13140	18317	11008	17048	19480	19572	17037	20458	21585	15438	14757	13167	17661	11802	13436	13131	25885	17319	18360	18643	14742	14980	17101	13688
672.16	13880	19933	15143	13747	16905	13227	18697	19800	17134	15055	15273	15943	16877	19324	16577	13679	16009	12193	13367	11194	15929	14152	12294	14091	13013	12940	17837	11020	16642	19185	19298	16929	20137	21043	15517	14486	13106	17582	11473	13197	12665	25483	16876	18397	18244	14431	14721	16784	13510
672.6	13840	19770	15000	13809	16814	13117	18462	19750	17328	14991	15153	15526	16720	19211	16558	13568	15964	12228	13508	11012	15842	14165	12156	14007	12994	13023	17692	10822	16420	19082	19419	16793	20021	20876	15415	14479	13037	17537	11332	13110	12798	25183	17056	18087	18287	14356	14657	16731	13509
673.05	13805	19569	14855	13695	16273	12913	18339	19419	16986	14734	15039	15513	16490	18679	16364	13614	15747	12113	13302	11006	15892	14069	11972	13717	13010	12844	17533	10840	16446	18956	19053	16622	19664	20695	15199	14340	12868	16940	11359	12985	12670	24956	16848	18054	18162	14167	14603	16350	13343
673.5	13740	19388	14830	13589	16225	12782	18303	19233	16794	14620	15004	15276	16476	18669	16120	13402	15536	11888	13156	10953	15765	13837	11936	13712	12836	12911	17467	10788	16276	18697	18869	16444	19396	20533	14988	14036	12593	16951	11344	12922	12688	24760	16616	17928	18118	14166	14255	16358	13330
673.94	13802	19114	14759	13424	16059	12633	17852	19012	16642	14585	14900	15127	16225	18571	15882	13294	15597	11699	13030	10858	15177	13793	11680	13522	12599	12626	17225	10486	16013	18534	18513	16311	19304	20348	14854	14057	12719	16948	11164	12726	12489	24353	16564	17628	17806	13952	14311	16023	13036
674.39	13616	18878	14528	13316	15977	12525	17814	18922	16515	14412	14628	15117	16331	18376	15941	13087	15254	11551	12692	10566	15110	13506	11598	13325	12546	12560	17148	10525	15996	18194	18402	16100	19095	20061	14689	13924	12503	16676	11257	12478	12297	24188	16399	17610	17642	13847	14029	16177	13009
674.84	13278	19037	14284	13166	16116	12274	17645	18712	16143	14084	14695	15021	15905	18152	15628	13002	15349	11538	12724	10540	15161	13373	11485	13468	12598	12413	17018	10378	15858	18228	18153	15876	18988	19977	14525	13839	12563	16480	11059	12444	12382	24170	16341	17547	17366	13621	14005	15911	12829
675.28	13368	18752	14252	13070	15792	12151	17519	18605	16333	14080	14361	14739	15746	17918	15600	12577	14924	11541	12462	10528	14944	13562	11400	13306	12330	12335	16632	10338	15567	18063	18196	15713	18883	19619	14637	13792	12384	16420	10901	12401	12225	23780	16298	17476	17335	13529	13819	15851	12901
675.73	13141	18543	14189	12967	15753	12295	17583	18382	16124	14024	14185	14754	15805	18066	15476	12664	15055	11484	12632	10398	14932	13398	11229	13200	12312	12358	16661	10273	15673	17940	18263	15804	18785	19883	14546	13597	12225	16472	10796	12378	12275	23622	15816	17327	17334	13390	13952	15668	12529
676.18	13151	18336	14219	12888	15645	12348	17506	18436	16097	14074	14402	14699	15876	18095	15719	12668	14993	11525	12552	10288	14821	13260	11495	13081	12218	12307	16532	10147	15842	17870	18274	15796	18702	19751	14445	13544	12555	16487	10907	12391	12095	23829	15921	17204	17322	13674	13672	15837	12773
676.62	13069	18495	14262	12876	15568	12204	17217	18663	16076	13972	14348	14584	15788	17938	15440	12679	15010	11568	12486	10362	14717	13295	11468	13185	12152	12132	16516	10224	15374	17871	18180	15842	18742	19661	14330	13748	12381	16199	10873	12302	12062	23636	15919	17286	17162	13533	13813	15801	12546
677.07	12990	18384	14092	12988	15584	12370	17257	18587	15960	13973	14522	14550	15804	17965	15534	12677	14819	11406	12564	10428	14712	13255	11172	13158	12204	12116	16383	10195	15416	18030	18082	15556	18538	19733	14247	13694	12362	16319	10775	12313	12200	23378	15802	17091	17256	13544	13967	15545	12602
677.51	13000	18244	14118	12806	15558	12082	17440	18576	16078	13976	14316	14662	15677	17864	15708	12614	15005	11509	12474	10189	14900	13194	11359	13262	12386	12218	16430	10174	15648	17878	18204	15647	18727	19602	14393	13635	12275	16440	10675	12340	12176	23278	16040	17201	17293	13560	13933	15953	12678
677.96	12810	18368	14158	12865	15504	12229	17542	18578	15970	14090	14385	14375	15758	18010	15790	12544	14842	11449	12568	10066	14862	13064	11569	13317	12386	11988	16134	10209	15724	17956	18004	15492	18848	19915	14429	13864	12423	16345	10815	12354	12175	23024	15903	17339	17565	13698	14084	15851	12641
678.41	12729	18268	13927	12858	15492	12215	17249	18583	15585	13909	14398	14307	15648	17826	15520	12483	14779	11423	12442	10102	14812	13251	11325	12964	12380	11925	15780	9963	15706	17692	17900	15630	18592	19323	14485	13876	12156	16361	10591	12076	12180	22839	15943	17319	17304	13279	13762	15583	12441
678.85	12751	18041	14057	12938	15378	12124	17282	18401	15620	13924	14336	14337	15615	17725	15622	12455	14624	11260	12328	10133	14751	13138	11300	12905	12267	11896	16065	10174	15506	17681	17685	15629	18694	19336	14402	13686	12348	16250	10689	12329	12058	22662	15972	17436	17090	13440	13853	15575	12496
679.3	12706	17902	13908	12688	15140	12039	17068	18272	15586	13808	14189	14260	15538	17491	15316	12200	14467	11188	12241	10036	14460	12902	11120	12892	12033	11821	15853	9946	15150	17510	17690	15388	18244	19386	14107	13506	11984	16204	10509	12000	11863	22631	15687	16919	16889	13166	13693	15271	12214
679.74	12551	17749	13609	12232	14949	11773	16838	18063	15188	13608	13753	13970	15191	17230	14932	12242	14341	11020	11938	9815	14324	12722	10888	12728	11878	11764	15741	9831	14805	17282	17333	15224	18044	19072	13849	13209	11828	15846	10636	11903	11723	22282	15442	16662	16573	13117	13408	15013	12244
680.19	12421	17539	13459	12198	14853	11476	16696	17410	15129	13227	13856	13924	14972	17046	14866	12116	14232	10743	11770	9711	14048	12673	10777	12618	11546	11622	15590	9733	14834	16839	16928	15009	17737	18658	13574	13099	11741	15718	10144	11536	11617	21888	15132	16321	16567	12946	13072	14850	12008
680.64	12257	17276	13333	12141	14518	11509	16192	17321	15049	12964	13376	13507	14538	16730	14577	11932	13988	10583	11742	9482	13807	12457	10552	12132	11341	11303	15092	9415	14373	16669	16684	14744	17331	18254	13444	13016	11551	15353	10078	11551	11405	21764	14953	16071	15980	12686	13033	14678	11889
681.08	12247	17129	12913	11820	14357	11211	15888	17048	14871	12908	13214	13520	14297	16406	14413	11819	13710	10394	11537	9412	13576	12287	10460	12214	11340	11304	15128	9436	14206	16489	16413	14459	17216	18005	13364	12750	11343	15114	10064	11374	11036	21684	14893	15769	15884	12600	12756	14549	11721
681.53	12160	17046	13030	11825	14273	11321	16113	17061	14806	12723	13242	13154	14366	16363	14424	11810	13738	10542	11538	9428	13464	12273	10223	12164	11249	11384	14823	9391	14232	16135	16304	14345	17050	18071	13172	12552	11319	14861	9752	11271	11149	21420	14839	15627	15765	12501	12590	14509	11781
681.97	12165	16950	12946	11820	14204	11146	15803	16679	14615	12700	13005	13279	14205	16324	13920	11462	13481	10425	11463	9319	13576	12363	10292	11970	11076	11145	14813	9351	14124	15965	16225	14177	17012	17832	13013	12405	11291	14796	9888	11145	11038	21154	14662	15498	15685	12404	12668	14260	11694
682.42	12045	16828	12812	11773	13946	11066	15589	16368	14636	12730	12946	13088	14138	16086	13873	11626	13508	10218	11242	9156	13390	12094	10184	11926	10947	11040	14895	9173	13920	16094	16134	14058	16712	17730	13037	12490	11006	14748	9819	11014	10863	21169	14390	15277	15563	12130	12498	14198	11454
682.87	12050	16619	12788	11608	13985	11000	15527	16409	14307	12467	12820	12973	14068	15880	13728	11377	13468	10268	10960	9174	13047	11796	10028	11803	10774	11162	14634	9288	13735	15935	15967	13948	16542	17535	12815	12182	11198	14761	9627	11006	10877	20677	14468	15321	15435	12461	12413	14018	11484
683.31	11868	16543	12655	11504	13556	10966	15386	16246	14495	12358	12642	12916	14013	15654	13686	11152	13332	10263	11098	9182	12943	11885	10033	11565	10717	10890	14534	9226	13709	15798	15674	13911	16430	17575	12741	12213	11020	14681	9581	11052	10762	20743	14268	15057	15588	12138	12134	13918	11288
683.76	11725	16527	12544	11487	13694	11003	15442	16304	14045	12316	12826	13052	13760	15655	13846	11135	13304	10118	10951	8982	13097	11741	9844	11516	10784	10913	14292	8973	13588	15544	15575	13798	16289	17323	12609	12001	10871	14436	9525	10872	10821	20585	14148	15118	15245	11937	12196	13806	11262
684.2	11777	16182	12372	11359	13460	10653	15152	15841	14295	12219	12516	12762	13625	15545	13457	11068	13053	9976	10887	8981	12788	11753	9901	11479	10621	10693	14286	8824	13390	15307	15600	13532	16213	16918	12391	11840	10757	14185	9442	10768	10524	20209	13953	14937	15148	11892	12111	13733	11209
684.65	11754	16330	12300	11252	13813	10640	15077	15989	14078	12154	12610	12788	13516	15456	13402	11052	12973	9971	10699	8934	12861	11717	9786	11338	10621	10759	14111	8866	13369	15289	15542	13603	16111	17007	12447	11806	10676	14019	9389	10828	10360	20196	13952	14754	15036	11785	11973	13524	11185
685.1	11721	16241	12416	11263	13667	10693	15106	15960	14035	12245	12501	12594	13503	15569	13500	11053	13066	9885	10829	8937	12789	11496	9905	11304	10514	10722	14194	8961	13598	15264	15615	13529	16170	17178	12406	11757	10876	14213	9423	10740	10556	20023	13856	14843	14974	11841	11944	13482	11041
685.54	11759	16169	12317	11356	13473	10788	15034	16077	14000	12079	12460	12765	13666	15382	13361	11072	12859	9933	10750	8894	12860	11602	9858	11313	10570	10805	14089	8881	13504	15336	15544	13600	16019	17116	12262	11888	10829	14116	9402	10666	10590	19986	14044	14899	15156	11788	12110	13710	10956
685.99	11472	16113	12069	11200	13511	10650	14936	15850	13810	11904	12233	12516	13470	15384	13465	10808	12654	9708	10772	8658	12598	11425	9789	11272	10319	10631	13975	8785	13257	15258	15274	13337	15803	16861	12233	11723	10469	13812	9142	10532	10293	19656	13752	14579	14778	11544	11754	13497	10871
686.43	11420	15972	12232	11117	13391	10500	14860	15797	13804	11904	12358	12528	13566	15252	13071	10964	12802	9748	10579	8820	12531	11431	9554	11142	10424	10559	13977	8837	13125	15102	15337	13308	15763	16682	12214	11473	10660	14013	9115	10591	10252	19813	13756	14436	14715	11641	11812	13570	10736
686.88	11213	15932	12182	11045	13273	10334	14772	15608	13727	11820	12200	12487	13385	15129	13181	10868	12664	9735	10799	8560	12441	11569	9532	11119	10355	10552	13764	8828	13257	14980	15070	13196	15772	16774	12165	11466	10602	14103	9077	10544	10102	19668	13838	14345	14668	11489	11782	13222	10957
687.32	11583	15941	12141	10973	13152	10368	14846	15599	13868	11980	12116	12425	13214	15010	13186	10788	12560	9488	10671	8573	12474	11153	9552	11040	10449	10406	13649	8729	12986	15012	14980	13292	15459	16590	12168	11501	10690	13679	9129	10433	10238	19449	13625	14241	14732	11529	11711	13119	10586
687.77	11276	15843	12092	10865	13144	10435	14901	15375	13547	11699	12169	12249	13162	14978	13101	10725	12462	9473	10487	8596	12202	11274	9777	11094	10202	10354	13684	8749	12990	14824	14888	13130	15493	16518	12040	11395	10502	13640	9005	10364	10056	19468	13531	14473	14590	11376	11807	13252	10664
688.22	11385	15626	12028	10798	13106	10368	14552	15300	13622	11662	12079	12289	13253	15014	13069	10685	12318	9774	10399	8592	12171	11201	9434	11029	10252	10292	13569	8814	12911	14778	14830	13141	15372	16243	11996	11400	10374	13615	8936	10561	10059	19204	13476	14274	14473	11316	11629	12980	10461
688.66	11048	15665	11936	11030	12986	10308	14650	15466	13801	11744	11997	12182	13077	14741	12926	10711	12448	9548	10297	8585	12204	11252	9413	11028	10200	10424	13562	8661	12853	14670	14852	12922	15570	16367	11844	11326	10464	13588	9102	10197	10141	19270	13300	14214	14476	11212	11572	12903	10516
689.11	11136	15562	11716	10750	13100	10245	14389	15300	13675	11505	11910	12359	13008	14790	12826	10525	12353	9501	10374	8494	12098	10945	9489	10808	10065	10233	13404	8547	12841	14483	14653	12893	15484	16366	11873	11411	10326	13409	8771	10224	9989	18877	13345	14153	14460	11269	11364	13048	10412
689.55	10879	15264	11510	10583	12823	10180	14196	15248	13182	11464	11880	11989	12864	14656	12719	10354	12308	9382	10324	8433	11932	11020	9310	10756	10003	10080	13090	8624	12632	14367	14489	12721	15076	16134	11655	11085	10288	13432	8684	10046	9812	18732	13055	13848	14263	10924	11254	12684	10401
690	10832	15293	11533	10573	12750	10002	14121	15061	13147	11372	11758	11868	12773	14618	12474	10417	12197	9398	10202	8442	11955	10796	9328	10649	9889	10015	13152	8396	12601	14242	14475	12612	15270	16172	11720	11113	10137	13076	8750	9908	9830	18729	13018	13911	14108	11254	11070	12655	10516
690.44	11085	15267	11687	10687	12860	10072	14234	14768	13312	11350	11780	11940	12967	14441	12679	10374	12217	9260	10306	8410	11832	11048	9169	10657	10009	10128	13229	8482	12503	14140	14399	12701	15160	15780	11812	11311	9984	13060	8802	10025	9901	18804	13079	13668	14119	11032	11183	12922	10171
690.89	10796	15398	11711	10638	12884	10070	14211	14884	12930	11308	11753	11859	12791	14424	12699	10292	12179	9257	10304	8474	11981	11022	9222	10761	9896	9935	13188	8359	12658	14323	14284	12644	15032	15886	11548	11258	10236	13184	8714	10012	9765	18648	13109	13936	14103	10941	11097	12870	10346
691.33	10844	15263	11733	10497	12845	10256	14091	14986	12967	11462	11751	11929	12749	14544	12621	10244	12088	9340	10337	8412	11794	10991	9206	10778	10024	10052	13179	8414	12646	14242	14364	12604	15048	16030	11514	11122	10012	13118	8668	10094	9599	18476	13109	13806	13981	10952	11172	12673	10357
691.78	10701	15164	11753	10317	12797	10224	14233	15068	13148	11384	11470	12010	12785	14342	12688	10189	12124	9368	10196	8401	11914	10729	9211	10600	9885	9958	12901	8456	12510	14089	14357	12711	14881	15937	11565	11048	9906	13070	8728	9964	9781	18277	12992	13773	14094	10962	11120	12404	10204
692.22	10793	15268	11475	10569	12767	10012	14364	14961	13094	11292	11474	11924	12724	14392	12763	10300	12195	9149	10116	8318	11794	10830	9190	10609	9797	10063	12886	8364	12264	14250	14316	12594	15021	16009	11609	11037	9993	13100	8707	10050	9852	18410	12866	13818	14006	10867	11143	12514	10161
692.67	10759	15208	11567	10505	12715	9924	14167	14972	13068	11294	11680	11722	12723	14396	12564	10420	12097	9293	10101	8284	11946	10950	9143	10628	9957	10134	12925	8371	12546	14249	14339	12488	15068	15788	11647	11188	10065	13104	8663	9880	9805	18201	12916	13658	13971	10861	11121	12465	10183
693.11	10803	15004	11633	10664	12803	9958	14267	14962	13255	11265	11700	11715	12694	14421	12634	10304	12092	9336	10149	8472	12008	10920	9207	10736	9989	9983	12831	8408	12536	14253	14297	12521	14953	15787	11665	11026	10233	13241	8554	9866	9788	18253	13064	13732	13919	10972	11056	12600	10038
693.56	10788	15179	11428	10596	12728	10102	14279	15006	12997	11276	11628	11852	12978	14380	12555	10176	12003	9368	10136	8522	11829	10857	9134	10685	9761	9985	12988	8323	12578	14278	14422	12454	14880	15876	11956	10963	9913	13192	8492	9738	9723	18296	13026	13702	14044	10807	11020	12575	10247
694.01	10661	15009	11495	10498	12780	9885	13947	14893	13087	11474	11697	11693	12684	14484	12649	10244	12100	9395	10020	8292	11743	10798	9142	10631	9886	9970	12952	8233	12322	14234	14340	12493	15011	15727	11823	10957	9860	13053	8587	9779	9783	18239	12956	13840	13918	10699	10998	12364	10192
694.45	10575	15002	11448	10409	12661	9968	14187	14974	13007	11222	11777	11781	12740	14327	12632	10212	12226	9332	10118	8320	11835	10954	9191	10493	9832	10004	12910	8349	12427	14243	14372	12469	14985	15820	11606	11041	10041	13098	8551	9892	9629	18276	12855	13738	14050	10892	10954	12359	10300
694.9	10751	15158	11632	10428	12657	10063	14101	15007	12961	11340	11843	11876	12846	14439	12733	10384	12112	9282	10196	8305	11959	10934	9407	10661	9850	9772	12982	7964	12552	14243	14377	12708	15023	15852	11530	10935	10063	13266	8555	9897	9670	18327	13116	13618	13921	10940	11206	12617	10153
695.34	10670	15145	11271	10662	12644	10126	14124	15140	13044	11375	11758	11805	12634	14524	12786	10289	12073	9297	10059	8387	11876	10790	9203	10621	9841	9906	12922	8113	12668	14334	14226	12611	15066	15752	11696	11180	10145	13142	8597	9763	9644	18217	12969	13789	13884	10841	11183	12370	10122
695.79	10531	15169	11444	10632	12796	10008	14104	15163	12982	11628	11769	11689	12840	14628	12645	10214	12224	9432	10137	8240	12033	10774	9145	10724	9925	9783	12852	8359	12507	14463	14396	12575	15128	15836	11478	10894	10001	13048	8485	9890	9590	18317	12933	13957	13940	10727	11084	12399	10323
696.23	10477	14746	11668	10485	12638	9873	14110	15015	12813	11606	11589	11494	12804	14368	12566	9984	11980	9262	9980	8144	11751	10844	9181	10584	10008	9901	12871	8224	12510	14448	14186	12353	15096	15647	11465	11010	10060	13078	8642	9802	9676	18013	12936	13729	13802	10893	11177	12389	10113
696.68	10426	15053	11607	10612	12817	10045	14200	15170	13081	11378	11722	11756	12821	14285	12742	10278	12109	9362	9866	8195	11822	10796	9149	10672	9959	10064	12913	8284	12463	14404	14351	12680	14832	15758	11598	11097	10056	13102	8562	9879	9688	18193	12842	13573	13894	10948	11210	12387	10082
697.12	10431	14948	11397	10432	12601	9942	14076	14832	12800	11311	11557	11969	12818	14402	12662	10046	12191	9353	9896	8204	11907	10806	9253	10567	9973	9953	12834	8198	12404	14367	14397	12487	14777	15887	11520	10974	10175	13477	8537	9823	9572	18199	13089	13646	13927	10662	11196	12517	9965
697.57	10545	14791	11274	10374	12607	9828	13908	14878	12833	11288	11602	11780	12712	14242	12829	10072	12055	9249	9921	8200	11702	10880	9142	10612	9919	9932	12802	8208	12385	14306	14206	12625	14906	15693	11432	11107	10044	13237	8655	9764	9666	18039	12941	13590	13835	10776	11092	12412	10179
698.01	10525	14874	11236	10452	12511	9700	13932	14773	12714	11136	11529	11666	12596	14217	12578	10072	12048	9259	9937	8086	11648	10706	9020	10553	9649	9922	12804	8068	12486	14241	14092	12295	14758	15601	11446	10945	9918	12936	8533	9802	9611	18223	12949	13633	13664	10760	10984	12302	10046
698.46	10304	14698	11229	10464	12324	9750	13790	14644	12582	11284	11422	11661	12617	14248	12333	10012	11904	9048	9938	8184	11676	10590	9194	10359	9732	9764	12704	8150	12238	14106	14130	12362	14681	15517	11271	10810	9773	12887	8440	9688	9608	18192	12655	13370	13653	10695	10848	12190	9992
698.9	10409	14524	11214	10317	12460	9733	13812	14712	12765	11115	11334	11489	12378	14312	12442	10020	11953	9001	9921	8112	11624	10765	9100	10395	9746	9777	12512	8101	12233	14172	14146	12232	14832	15394	11378	10865	9734	12856	8481	9721	9605	17748	12635	13527	13702	10728	10753	12102	10156
699.35	10249	14544	11258	10210	12302	9780	13840	14495	12701	11166	11532	11341	12581	14178	12286	9921	11815	9021	9716	8028	11614	10680	8886	10385	9671	9645	12519	8150	12183	14037	14024	12325	14618	15282	11298	10937	10036	12893	8472	9687	9476	17643	12841	13433	13743	10723	10723	12258	9978
699.79	10233	14544	11145	10288	12325	9709	14063	14628	12666	11186	11319	11584	12472	14031	12277	9750	11847	9064	9817	8048	11407	10530	8918	10447	9823	9793	12590	8048	12292	13922	14113	12278	14741	15282	11285	10797	9909	12854	8264	9691	9395	17572	12604	13434	13620	10575	10769	12031	9862
700.24	10184	14357	11127	10116	12269	9817	13766	14517	12566	11065	11328	11314	12495	14167	12252	9932	11780	9158	9749	8092	11544	10551	8922	10525	9651	9672	12615	7990	12188	13963	14058	12405	14728	15335	11342	10764	9690	12724	8385	9624	9266	17527	12585	13184	13587	10633	10858	12142	9954
700.68	9910	14349	11012	10053	12235	9785	13607	14460	12456	11140	11280	11444	12324	13893	12369	9830	11723	9045	9758	8033	11557	10612	8941	10366	9544	9672	12714	8083	12205	13764	13960	12231	14515	15133	11414	10597	9682	12775	8398	9676	9245	17662	12616	13249	13487	10584	10791	12170	9854
701.13	10061	14100	10844	10140	11990	9528	13453	14377	12378	10949	11020	11349	12270	13926	12225	9732	11674	8943	9761	7819	11341	10449	8752	10357	9538	9624	12500	8130	12057	13825	13813	12054	14409	15096	11127	10468	9642	12722	8339	9631	9442	17282	12480	13218	13343	10397	10839	11954	9662
701.57	10052	14201	10967	10070	11937	9457	13572	14299	12538	10894	11220	11300	12204	13936	12348	9688	11745	8912	9732	7960	11392	10416	8841	10325	9764	9606	12508	7988	12088	13976	13951	12184	14460	15177	11308	10601	9688	12689	8271	9471	9365	17440	12509	13277	13342	10548	10826	12077	9740
702.01	10034	14269	11048	9968	12186	9472	13655	14333	12268	10938	11177	11297	12156	13773	12279	9772	11671	8918	9720	7932	11258	10425	9024	10189	9613	9657	12418	8080	12166	13652	13803	11918	14444	15156	11092	10617	9704	12572	8195	9596	9428	17420	12497	13194	13356	10603	10743	11983	9938
702.46	10102	14095	11073	10191	12152	9649	13636	14366	12395	10837	11321	11308	12167	13823	12169	9633	11647	8932	9592	8002	11445	10523	8968	10080	9580	9598	12420	7985	11985	13909	13729	12197	14348	15154	11086	10642	9641	12623	8358	9690	9393	17521	12479	13248	13358	10443	10786	12137	9712
702.9	10029	14271	10980	10163	12002	9514	13621	14380	12316	10959	11125	11285	12365	13787	12182	9711	11493	8841	9664	7913	11404	10452	8819	10103	9619	9580	12428	7980	12060	13812	13833	12084	14285	15222	11110	10760	9671	12610	8388	9506	9396	17495	12544	13349	13442	10668	10737	12229	9546
703.35	9854	14255	10783	9936	12083	9458	13486	14402	12217	10866	11112	11444	12135	13802	12093	9657	11431	8788	9570	7956	11428	10345	8740	10200	9452	9484	12440	8026	11959	13711	13770	11998	14445	15019	11054	10677	9682	12511	8378	9420	9336	17362	12465	13212	13291	10447	10781	12091	9861
703.79	9877	14056	10891	9889	12028	9494	13273	14285	12265	10898	11011	11173	12360	13631	12050	9445	11369	8820	9569	7860	11442	10279	8777	10286	9705	9528	12172	7979	11916	13700	13788	12255	14325	14980	11070	10525	9492	12533	8312	9628	9466	17275	12315	13170	13317	10521	10586	11951	9765
704.24	10013	14211	10741	9949	12004	9492	13364	14246	12204	10900	11079	11128	12162	13699	11988	9806	11517	8837	9635	7981	11450	10388	8876	10233	9489	9606	12242	8030	12191	13733	13804	12174	14318	15226	11010	10664	9661	12655	8334	9389	9193	17386	12551	13160	13445	10458	10676	11879	9762
704.68	9909	14126	10723	9866	12009	9358	13380	14161	12103	10819	11019	11118	12292	13729	11996	9588	11501	8796	9738	7917	11402	10333	8760	10120	9344	9495	12300	7997	11969	13620	13658	12018	14310	15005	10852	10701	9723	12580	8367	9435	9169	17394	12374	13193	13321	10383	10593	11799	9691
705.13	9780	13940	10780	9830	11888	9502	13331	14196	12298	10671	11015	11156	12080	13812	12182	9473	11597	8871	9719	7880	11264	10405	8804	10120	9519	9360	12103	8033	12013	13714	13489	11956	14340	14957	11048	10612	9547	12651	8299	9416	9306	17154	12309	13070	13288	10153	10644	11930	9743
705.57	9722	14005	10868	9815	11927	9504	13507	14217	12196	10875	10844	11087	12146	13694	12161	9539	11309	8928	9665	7847	11218	10158	8684	10209	9601	9424	12106	7880	11961	13599	13704	11941	14296	14966	11097	10442	9604	12566	8220	9492	9227	17101	12378	13104	13326	10337	10780	11978	9701
706.02	9741	13957	10828	9756	11996	9610	13441	14161	12165	10808	11145	11049	12031	13744	11982	9644	11420	8825	9578	7776	11155	10220	8672	10122	9471	9464	12190	7721	11978	13666	13671	12087	14277	14896	11132	10653	9496	12564	8186	9449	9123	17153	12407	13335	13391	10426	10620	11941	9856
706.46	9898	14011	10764	9829	11932	9366	13385	14094	12069	10686	11010	11070	12107	13558	12092	9512	11406	8853	9566	7889	11334	10137	8760	10202	9396	9449	12242	7675	12083	13633	13441	12076	14181	15015	11209	10458	9442	12551	8273	9524	9263	17148	12433	13273	13195	10370	10677	11941	9724
706.91	9717	13782	10662	9797	11754	9397	13247	14004	12024	10833	11037	11103	12042	13602	11956	9521	11450	8768	9596	7691	11182	10319	8708	10241	9366	9411	12125	7947	11845	13655	13468	11903	14192	14732	11183	10475	9337	12430	8225	9418	9195	17056	12183	13047	13246	10292	10592	11944	9778
707.35	9804	13749	10660	9972	11914	9332	13148	14041	12147	10822	10815	10983	12076	13600	11870	9496	11258	8775	9457	7666	11314	10209	8706	9997	9358	9463	12111	7950	11881	13609	13598	11975	14108	14943	10983	10359	9437	12464	8152	9359	9171	17150	12204	13059	13243	10206	10652	11918	9591
707.79	9871	13883	10760	10005	11933	9311	13273	14089	12044	10691	10836	11008	11994	13464	12000	9625	11350	8879	9430	7833	11165	10246	8632	10080	9393	9464	12100	7831	11881	13530	13654	11924	14118	14863	11124	10526	9527	12493	8164	9468	9229	17126	12377	13101	13378	10399	10533	11820	9732
708.24	9821	13900	10656	9719	11863	9300	13269	14001	12188	10651	11008	10748	12035	13466	12020	9540	11406	8896	9467	7847	11118	10168	8743	10036	9327	9376	12049	7880	11968	13541	13510	12052	14234	14892	11220	10608	9464	12490	8203	9326	9209	17222	12313	13144	13276	10454	10552	12000	9729
708.68	9559	13826	10696	9925	11822	9143	13177	14052	12050	10869	10972	11050	12270	13647	12169	9616	11422	8920	9602	7816	11188	10175	8556	10196	9342	9541	12204	7899	11966	13631	13588	11975	14115	14830	11012	10459	9533	12570	8135	9533	9327	17160	12386	13116	13177	10511	10574	11837	9893
709.13	9573	13908	10778	9895	11777	9395	13134	14093	12094	10833	10831	10988	12121	13651	12117	9399	11486	8809	9554	7742	11239	10279	8745	10179	9412	9482	12066	7788	11908	13724	13737	12129	14201	14978	11064	10536	9611	12510	8185	9401	9241	17248	12420	13081	13452	10301	10667	12064	9788
709.57	9848	13988	10718	10123	11889	9572	13429	14410	12089	10837	10927	10997	12076	13611	12158	9462	11515	8788	9663	8036	11314	10370	8780	10292	9532	9378	12137	7752	11979	13751	13760	11985	14376	15014	11076	10638	9582	12668	8381	9500	9277	17576	12476	13396	13553	10542	10881	12053	9709
710.02	9743	13862	10917	10012	12038	9572	13490	14539	12052	11077	11212	11100	12369	13583	12276	9452	11658	8917	9830	7782	11381	10266	8876	10345	9629	9446	12125	7854	12146	13818	13914	12139	14501	15299	11231	10687	9667	12735	8152	9543	9327	17218	12530	13537	13538	10491	10792	12226	9752
710.46	9788	14024	10782	9932	12124	9652	13572	14736	12097	11007	11182	10974	12413	13771	12164	9538	11618	8947	9499	7773	11394	10286	8797	10270	9701	9346	12245	7912	12104	14034	13922	12176	14580	15128	11245	10716	9527	12858	8269	9459	9389	17276	12508	13655	13528	10560	10813	12114	9756
710.9	9654	14058	10955	10172	12178	9580	13800	14540	12146	11146	11302	11037	12383	13970	12386	9545	11609	9142	9765	7885	11505	10273	8757	10484	9872	9405	12249	8003	12316	14162	14279	12338	14852	15318	11442	11049	9832	12940	8344	9617	9452	17457	12602	13505	13623	10631	10986	12186	9848
711.35	9740	14055	11146	10373	12222	9736	14159	14929	12037	11333	11354	11169	12588	14294	12670	9621	11719	9199	9813	8033	11647	10383	9192	10604	9908	9422	12312	8009	12349	14308	14239	12443	14988	15274	11542	11095	9967	13365	8462	9832	9552	17460	12789	13801	13848	10887	11246	12433	10013
711.79	9760	14300	10952	10294	12188	9723	13756	14898	12181	11359	11533	11203	12605	14301	12644	9488	11549	9109	9936	8000	11476	10566	9081	10635	9853	9503	12096	7984	12512	14022	14293	12628	14874	15453	11466	11006	9933	13060	8514	9650	9528	17343	12746	13830	14102	10845	11133	12295	9772
712.24	9774	14120	10929	10277	12259	9690	13879	14892	12174	11322	11500	11292	12604	14070	12454	9448	12031	9130	9664	7855	11544	10426	8995	10524	9888	9662	12220	7980	12669	14173	14098	12456	14783	15564	11641	11110	9762	13196	8454	9732	9454	17408	12758	13904	13847	10700	11174	12300	9645
712.68	9748	14057	11136	10075	12203	9722	13764	14788	11933	10917	11359	11112	12470	14156	12439	9581	11560	8996	9704	7829	11600	10355	8946	10552	9848	9351	12125	7802	12308	14141	14188	12332	14781	15257	11404	10953	9796	12940	8398	9597	9485	17273	12670	13747	13830	10739	11102	12190	9736
713.13	9684	14012	10754	10010	12052	9599	13530	14414	11932	10841	11117	11060	12308	13827	12148	9575	11521	8901	9626	7708	11294	10403	8762	10308	9548	9444	12144	7851	12152	14004	13956	12125	14618	15057	11259	10695	9686	12792	8446	9373	9397	17143	12498	13420	13477	10570	10995	12016	9852
713.57	9596	13867	10815	9927	11777	9481	13385	14316	12005	10687	11071	10900	12108	13820	12010	9409	11516	8975	9524	7648	11310	10356	8619	10396	9461	9164	11996	7832	12144	13838	13728	12024	14370	14869	11062	10556	9667	12566	8223	9337	9228	17060	12373	13330	13313	10392	10758	11953	9697
714.01	9653	13884	10618	9952	11697	9440	13385	14172	11839	10924	10976	10919	11969	13607	11962	9379	11440	8685	9510	7621	11147	10046	8676	10236	9376	9220	11832	7769	11971	13522	13662	11910	14228	14758	10977	10463	9584	12321	8126	9221	8892	16952	12271	13164	13271	10436	10720	11689	9464
714.46	9573	13780	10632	9848	11792	9324	13123	14055	11707	10848	10580	10706	11922	13508	11860	9337	11312	8710	9669	7741	11036	9984	8552	10043	9430	9154	11861	7600	11784	13545	13525	11897	14129	14642	10953	10433	9369	12347	8202	9232	9096	16660	12186	13009	13170	10146	10615	11710	9460
714.9	9525	13888	10497	9722	11608	9316	13188	13948	11863	10545	10865	10745	11892	13365	11765	9228	11132	8810	9304	7702	10964	10022	8468	9963	9258	9188	12044	7636	11676	13486	13556	12032	14063	14774	11030	10401	9503	12356	8124	9303	9210	16616	12181	13002	13231	10266	10565	11769	9578
715.35	9655	13903	10717	9844	11816	9378	13373	14138	12009	10797	10981	10955	12222	13512	12015	9358	11292	8901	9285	7717	10991	10228	8733	10104	9537	9382	11927	7722	12108	13623	13592	11956	14245	14843	11061	10504	9513	12548	8094	9355	9160	16943	12493	13204	13231	10214	10879	11844	9668
715.79	9504	13975	10912	10200	11937	9492	13588	14588	12165	11134	11005	11030	12127	14034	12308	9301	11544	8895	9533	7633	11292	10357	8837	10266	9764	9268	11926	7863	12237	13749	13832	12154	14533	15204	11544	10754	9709	12864	8199	9423	9176	17151	12716	13528	13657	10613	11012	12144	9745
716.23	9665	14221	10840	10177	12192	9414	13733	14724	12095	11204	11191	11017	12421	13780	12475	9334	11451	9002	9540	7660	11353	10267	8904	10394	9735	9229	12018	7879	12334	14009	13859	12006	14581	15270	11654	10842	9746	12932	8077	9588	9285	17044	12518	13653	13694	10764	11000	12206	9703
716.68	9469	14124	11018	10165	12112	9561	13631	14545	11879	11126	11112	10913	12248	13823	12272	9376	11465	8893	9400	7727	11118	10196	8783	10124	9556	9522	12228	7919	12306	13644	13794	11997	14452	15168	11456	10897	9663	12984	8261	9625	9240	16914	12496	13588	13443	10664	10812	12082	9606
717.12	9643	14023	10878	9829	12007	9407	13500	14365	12052	10975	11097	11014	12145	13741	12292	9550	11545	8855	9410	7842	11148	10240	8800	10156	9600	9428	12029	7996	12102	13800	13839	12106	14441	15082	11290	10757	9553	12812	8384	9526	9142	17021	12545	13276	13415	10512	10921	12103	9637
717.56	9657	13870	10695	9957	11934	9242	13200	13856	11785	10711	10894	11020	12038	13486	11985	9164	11284	8712	9489	7650	11133	10152	8634	10058	9312	9310	11912	7472	11684	13566	13572	11868	14112	14685	10924	10422	9305	12396	8026	9253	9041	16804	12148	13157	13046	10384	10539	11740	9621
718.01	9457	13685	10442	9766	11788	9340	12826	14002	11641	10498	10666	10621	11804	13467	11796	9008	11060	8732	9144	7641	10890	10051	8508	9842	9306	9183	11621	7651	11631	13164	13591	11698	13811	14473	10860	10361	9280	12541	7980	9137	8937	16534	12044	13060	13089	10260	10725	11584	9665
718.45	9603	13732	10302	9744	11440	9316	13076	13820	11653	10460	10712	10793	11780	13176	11564	9268	11036	8663	9250	7586	11079	9917	8529	9912	9313	9047	11700	7578	11612	13374	13199	11488	13844	14474	10409	10095	9292	12254	7914	9299	9120	16633	11913	12794	12849	10270	10498	11824	9549
718.9	9415	13697	10186	9695	11605	9193	12822	13752	11675	10255	10627	10649	11668	13238	11628	9263	11085	8536	9580	7498	10930	9841	8386	9869	9260	9155	11702	7559	11636	13292	13308	11596	13771	14217	10600	10007	9298	12105	7977	9017	8880	16407	11913	12822	12887	10052	10366	11542	9490
719.34	9399	13578	10500	9691	11520	9160	12779	13586	11564	10514	10572	10640	11653	13122	11623	9249	10964	8537	9272	7508	10784	9887	8480	9805	9220	9043	11807	7622	11479	13014	13287	11750	13831	14293	10730	10041	9286	12002	7910	9073	8911	16137	11859	12636	12727	10010	10186	11487	9409
719.78	9400	13416	10335	9609	11496	9260	12900	13766	11627	10286	10783	10573	11690	13182	11448	9054	10920	8536	9227	7506	10810	9796	8541	9736	9124	9025	11636	7594	11510	13078	13117	11625	13728	14140	10596	9982	9197	12124	7849	8953	8809	16203	11836	12559	12787	10182	10405	11546	9367
720.23	9372	13468	10506	9768	11489	9273	12957	13676	11704	10675	10650	10808	11590	13104	11759	8944	11014	8600	9293	7478	10788	9700	8462	9817	9297	8964	11619	7749	11461	13240	13281	11656	13860	14264	10725	10071	9195	12156	7937	9035	8846	16362	12140	12690	12768	10104	10442	11405	9561
720.67	9426	13776	10372	9717	11656	9064	13055	13816	11666	10613	10757	10625	11732	13187	11710	9069	11021	8688	9268	7426	10940	9771	8489	9858	9361	9197	11405	7478	11421	13254	13300	11616	13729	14302	10578	10286	9111	12136	7962	9060	9012	16280	11952	12790	12581	9970	10461	11418	9423
721.11	9317	13650	10548	9674	11693	9243	13114	13850	11716	10591	10719	10772	12116	13455	11852	9190	11112	8621	9460	7480	10983	10053	8690	10119	9356	8886	11636	7676	11645	13212	13310	11756	13869	14293	10796	10291	9030	12316	8009	9216	9013	16468	11869	12921	12877	10113	10472	11631	9518
721.56	9246	13490	10630	9905	11856	9446	13321	14245	11813	10844	10964	10687	12136	13663	12108	9247	11068	8842	9465	7436	11149	10023	8696	10001	9514	9130	11560	7724	11914	13547	13576	11828	14061	14463	10847	10415	9252	12512	8159	9209	9108	16371	12141	13160	13008	10246	10734	11771	9374
722	9306	13674	10648	10157	11999	9370	13588	14557	11800	11170	11052	10858	12326	13630	12250	9246	11129	8857	9450	7500	11318	10080	8823	10199	9539	9121	11765	7704	12103	13796	13842	12096	14246	14804	11081	10615	9417	12628	8378	9377	9153	16637	12271	13257	13384	10476	10797	11768	9548
722.44	9437	13916	11108	10261	12214	9852	14129	14984	12044	11340	11470	10959	12515	14180	12588	9387	11445	9128	9630	7736	11572	10184	8893	10500	9972	9355	11796	7705	12463	14151	14184	12396	14892	15108	11477	11044	9605	12944	8346	9576	9559	16744	12469	13772	13662	10729	11076	12334	9646
722.89	9405	14079	11284	10592	12489	10052	14420	15462	11943	11691	11700	11243	12938	14534	12872	9517	12036	9328	9969	7737	11728	10530	9093	10651	10225	9412	11860	7910	12898	14357	14673	12651	15101	15605	12005	11542	9815	13312	8471	9754	9516	16917	12842	14417	13992	10948	11303	12516	9896
723.33	9590	14144	11406	10797	12671	9973	14764	15984	11972	11940	11956	11282	13159	14568	13309	9432	12045	9375	10000	7946	11922	10548	9304	10814	10521	9245	11886	7756	12945	14540	14768	12711	15078	15980	12102	11804	9764	13534	8528	9875	9616	16829	12889	14604	14295	11104	11587	12677	9811
723.78	9452	14020	11350	10702	12840	9984	14637	15902	12135	11828	11942	11252	13180	14823	13345	9288	11940	9585	10060	7817	12092	10549	9547	11055	10388	9241	11969	7830	12972	14777	14744	12644	15170	16000	12305	11775	9806	13530	8508	9733	9804	16808	12820	14658	14246	10977	11573	12697	9717
724.22	9205	13776	11109	10431	12337	9749	14204	15533	11916	11433	11556	10974	12772	14266	12812	9300	11889	9161	9810	7750	11462	10241	9028	10530	10062	9181	11772	7676	12612	14355	14328	12469	14730	15417	11832	11309	9550	13187	8171	9627	9318	16345	12453	14253	13848	10733	11343	12384	9564
724.66	9131	13652	10802	10178	12062	9531	13739	14868	11645	11226	11194	10621	12353	13844	12329	9164	11528	8968	9554	7472	11203	9971	8718	10195	9828	9045	11634	7669	12182	13941	13950	12124	14261	15134	11401	10806	9412	12734	8124	9453	9062	16209	12245	13580	13380	10441	10813	11903	9490
725.11	8969	13362	10461	9880	11739	9156	13300	14302	11520	10839	10857	10440	11908	13374	11850	9085	11060	8710	9109	7439	10913	9822	8499	9809	9337	9043	11484	7464	11770	13360	13560	11804	13767	14487	10891	10417	9213	12294	7933	9253	8932	16044	11900	13081	12817	10068	10497	11520	9164
725.55	9040	13032	10438	9476	11495	9053	12820	13810	11360	10311	10609	10413	11634	12993	11626	8821	10852	8396	9001	7252	10726	9585	8443	9605	9160	8801	11380	7210	11417	13041	13152	11397	13576	13876	10596	10139	9070	12024	7616	8913	8735	15769	11655	12619	12505	9644	10255	11230	9063
725.99	8757	13024	10035	9416	11188	9031	12678	13570	11049	10210	10396	10206	11376	12904	11412	8778	10569	8214	9012	7170	10403	9564	8359	9505	8961	8688	11012	7277	11183	12725	12833	11142	13237	13705	10402	9914	8816	11504	7366	8692	8717	15438	11546	12359	12285	9653	9927	11155	8930
726.44	8813	12685	9960	9177	11106	8750	12446	13357	10963	10022	10111	10022	11090	12638	11343	8630	10524	8168	8891	7156	10324	9293	8084	9444	8714	8735	11156	7147	11166	12638	12512	11052	12877	13709	10436	9722	8713	11362	7633	8759	8407	15321	11302	12111	12144	9519	9909	10900	8966
726.88	8780	12476	9804	9100	10854	8801	12266	13016	10976	10018	10110	9972	11003	12516	10958	8640	10393	8030	8676	7207	10313	9271	8087	9363	8769	8588	10899	7054	10821	12364	12382	10938	12856	13490	10168	9532	8717	11346	7242	8614	8398	15102	11066	12012	11969	9411	9791	10777	8917
727.32	8568	12413	9745	8876	10796	8645	12008	12754	10705	9710	9800	9892	10904	12222	10768	8347	10102	8009	8651	7110	10031	9207	7822	9064	8633	8521	10664	7016	10447	12293	12087	10592	12620	13139	9802	9377	8536	11121	7153	8537	8288	15061	10971	11763	11927	9171	9500	10604	8724
727.77	8688	12333	9685	8925	10719	8532	11829	12611	10765	9807	9842	9810	10732	12186	10717	8502	10022	7932	8642	6977	9944	9226	7764	9197	8581	8263	10732	7008	10543	12034	12148	10421	12496	13164	9665	9439	8590	11206	7352	8369	8142	14956	10844	11518	11877	9012	9415	10420	8822
728.21	8462	12311	9586	9020	10590	8325	11789	12406	10740	9561	9617	9588	10686	12136	10610	8438	9975	7899	8452	6942	9852	9130	7756	9092	8352	8246	10348	7034	10412	11788	12009	10705	12470	12950	9590	9318	8501	10997	7209	8218	8003	14767	10802	11585	11673	9045	9436	10261	8634
728.65	8457	12233	9525	8812	10599	8334	11852	12418	10524	9400	9554	9705	10596	12127	10472	8370	10040	7823	8473	6922	9896	8964	7639	8748	8287	8274	10494	6804	10297	11863	11913	10454	12381	12950	9682	9225	8380	11000	7230	8200	8026	14452	10729	11423	11539	9107	9391	10353	8480
729.09	8405	12306	9469	8706	10500	8393	11646	12471	10598	9508	9568	9635	10631	11839	10600	8412	10147	7779	8310	6986	9785	9020	7767	8934	8321	8325	10425	6952	10402	11846	11934	10512	12247	12828	9540	9064	8182	11027	7212	8244	8096	14496	10759	11352	11498	9015	9264	10375	8423
729.54	8404	12126	9416	8728	10358	8216	11721	12338	10590	9270	9640	9537	10686	11742	10503	8274	10008	7703	8242	6844	9614	8937	7680	8747	8411	8090	10300	6812	10166	11749	11836	10538	12303	12778	9582	9020	8256	10736	7071	8200	7982	14463	10492	11263	11524	8989	9321	10268	8490
729.98	8448	12205	9413	8620	10113	8245	11606	12233	10435	9363	9508	9507	10429	11742	10558	8180	9748	7712	8103	6762	9632	8946	7628	8716	8360	8284	10181	6877	10220	11793	11814	10263	12002	12650	9436	9079	8228	10754	7236	8190	7868	14345	10648	11255	11305	8934	9293	10232	8443
730.42	8429	12085	9412	8548	10367	8107	11545	12297	10551	9362	9458	9529	10473	11733	10424	7996	9813	7640	8191	6708	9564	8821	7570	8780	8187	8124	10157	6820	10162	11714	11688	10314	12079	12628	9490	9117	8286	10672	7028	8140	7909	14288	10554	11245	11262	8996	9271	10005	8393
730.87	8279	12042	9449	8656	10255	8281	11408	12167	10284	9269	9460	9556	10532	11720	10348	8293	9842	7509	8158	6604	9902	8872	7636	8751	8381	8228	10205	6792	10276	11783	11716	10241	12065	12542	9389	8967	8250	10575	7050	8028	7968	14116	10661	11084	11162	8952	9100	9996	8226
731.31	8359	12015	9187	8452	10194	8140	11316	11960	10227	9370	9343	9446	10321	11604	10300	8291	9633	7612	8194	6727	9526	8900	7584	8678	8121	8250	10118	6792	10109	11668	11562	10172	12022	12554	9404	8935	8296	10648	7165	7963	7882	14130	10440	11080	11343	8791	9012	9970	8327
731.75	8322	11922	9141	8484	10198	8084	11342	11950	10300	9162	9393	9485	10276	11596	10205	8146	9692	7557	8187	6559	9462	8918	7485	8648	8017	8127	10152	6676	10002	11628	11567	10129	11879	12536	9340	8825	8404	10634	6978	7982	7737	14046	10341	11246	11253	8796	9044	9896	8204
732.2	8102	11652	8976	8412	10101	7993	11096	11860	10113	9189	9257	9223	10327	11496	10289	7994	9463	7538	8223	6404	9410	8696	7397	8568	8096	8021	10029	6668	10004	11269	11397	10019	11857	12360	9332	8916	8025	10391	6940	8143	7737	13869	10395	11171	11045	8597	9060	9714	8127
732.64	8036	11502	8889	8386	10093	8104	11197	11909	10170	9066	9252	9179	10156	11353	10335	7972	9631	7478	8115	6546	9442	8745	7353	8684	8053	7959	9876	6639	9982	11426	11501	10132	11796	12529	9205	8821	7981	10549	6857	7969	7759	13853	10376	10959	11084	8638	9097	10039	8095
733.08	7991	11583	9034	8397	10053	8006	11170	11846	10025	9012	9110	9163	10219	11405	10014	7931	9483	7505	7848	6536	9308	8446	7309	8485	7970	8007	9894	6636	9936	11252	11352	9922	11751	12473	9109	8651	7892	10338	6716	7634	7775	13969	10315	10757	10892	8660	8951	9974	8051
733.52	8062	11644	8964	8311	9970	7956	10976	11625	10103	9093	9147	9198	10084	11461	10060	7931	9493	7444	8067	6482	9318	8684	7383	8492	8026	7924	9929	6557	9964	11246	11300	9859	11725	12158	9202	8683	8066	10293	6872	7890	7623	13809	10078	10800	11032	8652	8900	9803	8187
733.97	7916	11527	9002	8452	9930	8102	10976	11538	10013	8964	9165	9174	10232	11284	10001	7847	9468	7430	8006	6443	9416	8640	7418	8587	7917	8052	9873	6637	9913	11152	11312	9973	11774	12166	9215	8575	7969	10317	6786	7750	7505	13636	10162	10768	10836	8696	8940	9828	8073
734.41	8005	11413	8890	8224	9872	7833	11058	11607	9930	9036	9265	9208	9969	11143	10008	7934	9332	7367	7888	6473	9344	8430	7327	8458	7910	7800	9799	6521	9862	11205	11180	9876	11580	11963	9118	8690	7952	10254	6790	7815	7620	13886	10151	10740	10824	8516	8751	9755	8017
734.85	7846	11424	8893	8273	9784	7856	10828	11652	9908	9084	9102	9167	10119	11066	9860	7909	9415	7324	7844	6350	9276	8567	7316	8330	7844	7750	9832	6472	9906	11151	11172	9671	11457	12040	9001	8813	7902	10294	6776	7693	7588	13449	10104	10744	10782	8567	8788	9685	7975
735.3	7819	11301	8877	8191	9673	7864	10823	11576	9924	8941	9161	8985	10085	11105	9936	7880	9425	7372	7845	6445	9188	8485	7428	8484	7896	7813	9893	6470	9861	11324	11190	9909	11604	12092	8964	8695	7932	10181	6724	7689	7506	13633	10103	10769	10821	8503	8889	9644	8057
735.74	7883	11335	8730	8229	9760	7924	10889	11657	9850	8931	8983	9020	9849	11326	9707	7783	9601	7268	7885	6298	9111	8536	7263	8459	7828	7905	9826	6631	9802	11192	11100	9732	11652	12121	8988	8733	7975	10132	6770	7726	7599	13595	9981	10750	10918	8444	8702	9589	8034
736.18	7900	11220	8788	8149	9577	7789	11000	11497	10026	8891	9022	9061	10032	11088	9890	7822	9228	7228	7740	6309	9092	8402	7268	8121	7734	7842	9762	6684	9693	11122	11233	9923	11661	12194	9195	8740	7925	10300	6682	7604	7440	13505	10195	10690	10686	8600	8776	9762	8055
736.62	7770	11340	8814	8121	9767	7800	10900	11293	9844	8786	8719	8872	9851	11084	9812	7633	9324	7314	7772	6430	9144	8342	7207	8298	7804	7785	9592	6404	9878	11089	10983	9735	11549	12148	8988	8554	7940	10180	6702	7732	7438	13440	10128	10627	10737	8549	8786	9781	8041
737.07	7840	11261	8766	8175	9756	7688	10856	11462	9673	9057	8860	9072	9950	11206	9864	7824	9356	7208	7926	6374	9200	8427	7160	8522	7640	7858	9751	6448	10020	10945	11006	9779	11554	12188	9096	8495	7872	10261	6630	7695	7495	13480	10107	10667	10896	8524	8700	9709	7877
737.51	7783	11342	8736	8113	9767	7892	10760	11565	9804	9078	8968	9016	9688	10870	9736	7960	9371	7080	7851	6348	9200	8525	7300	8437	7816	7860	9831	6539	9717	11013	11185	9713	11585	12102	9117	8598	7853	10165	6842	7636	7530	13524	10198	10791	10918	8497	8799	9732	8014
737.95	7775	11334	8704	8182	9704	7769	10825	11480	9919	8879	8969	8927	9685	11124	9844	7780	9348	7193	7879	6312	9151	8384	7260	8317	7832	7871	9756	6496	9818	10946	11052	9634	11592	12120	9019	8628	7972	10165	6797	7615	7650	13680	10016	10737	10698	8505	8768	9733	7889
738.39	7851	11253	8817	8182	9658	7887	10994	11698	9742	8879	9049	8981	9956	11006	9839	7796	9402	7335	7826	6345	9161	8478	7301	8370	7683	7788	9871	6493	9753	11166	11196	9703	11706	12276	8857	8654	7956	10135	6716	7751	7619	13585	10068	10650	10851	8503	8750	9769	8024
738.84	7719	11307	8802	8269	9863	7777	10704	11488	9748	8964	9020	8785	9895	10949	10119	7704	9153	7393	7876	6361	9119	8268	7192	8312	7854	7885	9759	6482	9679	11074	10974	9806	11624	12175	9107	8636	7949	10284	6823	7868	7558	13554	10144	10746	10746	8644	8863	9586	7994
739.28	7717	11092	8784	8042	9684	7696	10760	11424	9738	8960	8756	9058	9878	11082	9969	7876	9268	7281	7965	6353	8965	8477	7273	8297	7813	7836	9836	6462	9738	11044	11162	9751	11455	12087	9141	8681	7936	10306	6752	7696	7534	13462	10149	10759	10922	8549	8820	9778	7941
739.72	7685	11292	8807	8092	9744	7851	10889	11578	9804	8900	8772	9080	9864	10935	9814	7669	9296	7363	7806	6408	9104	8505	7165	8343	7764	7870	9801	6477	9767	11059	11076	9861	11587	12168	9124	8754	7905	10310	6771	7692	7473	13452	10136	10691	10958	8583	8724	9708	8044
740.16	7658	11241	8724	8068	9763	7870	10821	11556	9820	8870	8951	8882	9948	11060	9842	7740	9351	7333	7984	6429	9316	8545	7280	8520	7794	7913	9699	6584	9688	10988	11044	9863	11550	12036	9062	8650	7851	10238	6583	7687	7449	13495	10176	10508	10896	8620	8767	9703	8089
740.61	7590	11254	8791	8150	9752	7851	10903	11657	9869	8897	9023	8967	9884	11159	9920	7741	9398	7582	7962	6370	9203	8431	7200	8514	7774	7933	9883	6466	9882	11182	11025	9804	11377	12071	9175	8531	7968	10391	6780	7824	7448	13595	10236	10765	10885	8572	8871	9838	8013
741.05	7789	11316	8826	8081	9896	7751	10883	11592	9981	8997	9094	9060	9999	11132	9855	7772	9263	7311	7984	6488	9140	8497	7244	8504	7829	7693	9781	6442	9742	11005	11143	9767	11539	12309	9278	8844	7949	10397	6715	7776	7596	13563	10191	10882	10936	8606	8926	9808	7988
741.49	7772	11311	8961	8241	10049	7954	11172	11868	10069	9112	9108	8959	10062	11223	9997	7842	9484	7454	8156	6501	9324	8745	7352	8646	8009	8012	10024	6648	10162	11406	11352	9907	11921	12406	9423	8920	8072	10495	6925	8047	7689	13849	10435	11083	11203	8754	9076	10100	8143
741.93	7850	11756	9135	8661	10334	8047	11606	12609	10364	9404	9466	9413	10487	11679	10513	7959	9809	7659	8168	6582	9484	8961	7564	8938	8211	8308	10169	6798	10459	11674	11801	10225	12341	12981	9944	9247	8413	10852	7165	8263	7974	13985	10903	11562	11651	9004	9466	10436	8414
742.38	8039	12357	9666	9088	10936	8567	12560	13373	10969	10210	10248	9993	11260	12578	11475	8155	10386	8058	8606	6980	10141	9353	7981	9485	8712	8844	10745	7228	11225	12530	12401	11036	13243	14004	10729	10060	8811	11927	7471	8725	8308	14744	11565	12414	12673	9529	10052	11180	8558
742.82	8133	12383	9788	9459	11101	8630	12996	13808	11128	10581	10431	10068	11540	12754	11789	8329	10612	8276	8454	7301	10268	9808	8308	9615	8852	9136	11240	7281	11351	12936	12809	11191	13600	14260	11166	10351	9128	12248	7639	8852	8420	15000	11894	13002	13039	10105	10470	11708	8636
743.26	8326	12262	9924	9516	11290	8772	12860	13821	11380	10550	10606	10224	11507	12857	11802	8406	10677	8314	8665	7508	10458	9874	8317	10036	9068	9150	11384	7422	11673	12738	12919	11292	13841	14445	11231	10395	9220	12140	7761	9092	8594	15072	12112	12565	13144	10072	10505	11598	9009
743.7	8390	12641	9977	9640	11493	8920	13301	14102	11699	10877	10776	10460	11701	13156	12141	8718	10997	8471	8816	7276	10641	10094	8545	10184	9187	9398	11582	7707	11861	13180	13105	11540	14035	14892	11523	10639	9407	12487	7714	9361	8928	15624	12520	13341	13495	10435	10584	11814	9012
744.15	8607	13441	10613	10509	12274	9470	14429	15653	12418	11961	11641	10921	12892	14158	13096	8776	11788	9192	9262	7628	11245	10584	9100	10828	10097	10046	12229	7893	13108	14134	14200	11944	15234	15986	12865	11648	10053	13885	8344	9818	9383	16453	13620	14545	14626	11120	11624	12823	9415
744.59	8892	13944	11102	11110	13036	9774	15204	16510	12893	12460	12345	11430	13527	14869	13988	9146	12259	9445	9629	7980	11844	11212	9581	11399	10445	10466	12858	8216	13623	14893	14840	12718	16054	17057	13847	12282	10460	14567	8886	10364	9826	17080	14377	15644	15667	11864	12320	13591	9691
745.03	9022	13848	11251	11022	12985	9722	15045	16118	13126	12172	12188	11292	13289	14636	13646	9314	11984	9460	9630	7942	11828	11285	9413	11273	10416	10453	12868	8228	13417	14600	14641	12594	15868	16752	13346	11953	10332	14232	8609	10347	9503	17062	14270	15100	15399	11629	12017	13320	9660
745.47	8702	13719	11063	10328	12475	9481	14326	15324	12540	11701	11585	11081	13030	14161	12946	9100	11740	9072	9352	7781	11413	10856	9092	10946	10036	10130	12567	8114	12916	14235	14210	12341	14931	16214	12606	11504	10117	13531	8637	9880	9398	16604	13656	14496	14567	11063	11561	12930	9621
745.91	8679	13440	10568	10057	12026	9449	13910	14886	12110	11239	11392	11044	12590	13780	12652	8997	11382	8785	9142	7425	11187	10553	8897	10468	9541	9850	12161	7768	12519	13881	13705	11994	14574	15526	12005	10856	9885	13057	8247	9681	9246	16142	13156	13886	14288	10869	11350	12379	9423
746.36	8771	13588	10696	10534	12515	9420	14428	15484	12382	11637	11646	10978	12735	14136	13069	9229	11783	9063	9415	7608	11460	10780	8846	10911	9891	10185	12304	7982	12837	14197	14185	12232	15269	15988	12607	11423	9991	13556	8292	9858	9377	16596	13558	14424	14742	11242	11722	12740	9536
746.8	9240	14752	11892	11789	13880	10484	16670	17980	13913	13576	13288	11993	14653	15965	15024	9620	13180	10036	10060	8399	12416	11954	10036	12356	11148	11287	13776	8868	14799	15839	15812	13449	17736	18313	14869	12917	11101	15602	9220	11116	10308	18148	15314	16952	16817	12684	13265	14688	10193
747.24	9632	15415	12547	12908	14918	11158	17957	19139	14839	14690	14241	12710	15446	17138	16245	10169	13873	10616	10638	9050	13244	12876	10784	13060	11976	12037	14791	9288	16108	16944	16993	14317	18732	19978	16242	14282	11804	17060	9978	12049	10948	19140	16711	18240	18070	13459	14316	15618	10745
747.68	9554	15397	12365	12391	14564	10876	17365	18666	14489	14283	13862	12668	15214	16636	15639	10133	13402	10577	10509	8734	13108	12896	10629	12676	11584	11877	14394	9102	15909	16813	16892	14159	18404	19456	15695	13830	11659	16390	9760	11755	10666	18701	16226	17583	17702	13000	13965	15406	10661
748.12	9400	14904	11777	11683	13852	10576	16293	17413	13862	13236	13160	12102	14508	15660	14692	9846	13060	10224	10208	8260	12548	11995	10103	12153	11076	11210	13643	8799	14621	15823	15884	13636	17228	18204	14361	13081	11160	15299	9382	11042	10330	18037	15325	16447	16710	12566	12928	14279	10242
748.57	8980	14092	11116	10676	12809	9641	14792	15767	12791	11849	12198	11380	13257	14600	13367	9438	11871	9303	9605	7771	12009	11048	9320	11149	10264	10278	12660	8161	13124	14575	14481	12500	15685	16565	12704	11773	10446	13903	8738	10161	9552	17156	14074	14760	15108	11318	12002	13180	9929
749.01	8640	13316	10200	9927	11902	9201	13412	14321	11928	10864	10930	10621	12279	13596	12374	8999	11168	8641	8997	7533	11073	10279	8582	10296	9438	9778	11950	7677	12116	13542	13597	11732	14460	15368	11512	10690	9555	12708	7957	9526	9032	16164	12655	13583	13790	10713	11082	12218	9439
749.45	8487	12815	9972	9487	11067	8846	12788	13465	11189	10427	10244	10044	11445	12727	11529	8575	10804	8252	8725	7265	10396	9821	8268	9803	8907	8977	11294	7448	11414	12914	12830	11388	13544	14391	10967	10096	9281	12122	7754	9173	8738	15437	12348	12575	12969	10024	10440	11580	9181
749.89	8237	12320	9629	8931	10841	8518	12169	12861	10932	9882	9823	9788	11006	12218	11063	8310	10108	7909	8479	6881	9926	9429	7842	9496	8622	8662	10823	7354	10920	12352	12256	10939	12917	13869	10359	9748	8946	11364	7621	8624	8240	14786	11628	11992	12342	9565	9961	11036	8938
750.33	8172	11942	9268	8754	10377	8256	11781	12468	10464	9480	9722	9463	10540	11788	10680	8142	9953	7838	8273	6594	9884	9169	7651	8965	8480	8388	10521	6941	10581	11840	11995	10406	12608	13291	10040	9424	8479	11145	7236	8431	8030	14712	11089	11705	12143	9375	9600	10739	8504
750.78	8020	11723	9151	8612	10212	8060	11449	12237	10284	9260	9362	9230	10417	11709	10403	8143	9600	7645	8148	6716	9571	8906	7657	8877	8241	8300	10272	6762	10414	11592	11647	10320	12368	12930	9760	9148	8316	10856	7212	8156	7795	14201	10975	11511	11512	9153	9396	10581	8447
751.22	7897	11700	9048	8402	10013	8009	11136	12003	10173	9113	9165	9218	10289	11428	10194	8109	9572	7518	8005	6576	9318	8897	7606	8745	8013	8295	10264	6862	10217	11622	11505	10229	12030	12708	9684	9211	8341	10718	7047	8102	7989	14094	10693	11203	11632	9016	9252	10318	8323
751.66	7664	11481	8770	8244	9993	7908	10925	11815	9991	9171	9228	9122	10190	11224	10086	8014	9392	7245	7865	6402	9373	8574	7481	8722	7945	8103	10049	6760	10015	11238	11316	10004	11946	12619	9445	8895	8386	10511	6960	8143	7764	13876	10612	11183	11438	8916	9249	10113	8224
752.1	7784	11356	8532	8268	9993	7844	10904	11536	9820	8966	8938	9058	10041	11396	10034	7760	9433	7251	7980	6384	9179	8444	7263	8501	7919	8064	9877	6602	10000	11270	11183	10016	11801	12527	9382	8866	8159	10593	6879	7746	7636	13650	10464	11206	11243	8886	9149	9956	8157
752.54	7698	11116	8652	8098	9896	7758	10778	11624	9768	8690	8818	8929	9931	11173	9970	7660	9301	7317	7876	6374	9196	8572	7082	8366	7764	7789	9718	6474	9817	10909	11153	9744	11640	12303	9183	8772	7964	10270	6785	7806	7648	13649	10325	10889	11004	8595	8984	9870	8128
752.99	7609	11198	8769	8030	9647	7664	10632	11384	9637	8888	8818	8601	9836	10872	9846	7646	9140	7177	7695	6333	9202	8269	7073	8334	7790	7727	9670	6444	9689	10978	11029	9719	11588	12000	9180	8650	7952	10128	6812	7914	7506	13491	10184	10713	10894	8732	8827	9883	7949
753.43	7500	11166	8534	8076	9580	7661	10652	11274	9686	8799	8750	8665	9639	10943	9646	7561	9256	7181	7746	6257	9079	8174	7177	8223	7551	7686	9415	6550	9716	10941	11028	9645	11306	12004	9104	8573	7879	10199	6668	7713	7344	13549	10022	10684	10947	8501	8779	9679	7996
753.87	7460	11031	8638	8028	9551	7473	10543	11213	9712	8616	8791	8660	9720	10758	9649	7702	9076	7146	7661	6375	8951	8089	7289	8208	7687	7732	9530	6387	9602	10858	10884	9524	11306	11834	8924	8535	7996	9992	6623	7685	7398	13380	10142	10507	10943	8352	8544	9587	7951
754.31	7632	11001	8513	8068	9640	7578	10659	11380	9630	8710	8738	8689	9661	10874	9751	7694	9033	7196	7868	6335	9017	8338	7104	8225	7584	7772	9586	6440	9644	10975	10832	9584	11333	11937	8917	8492	7897	10088	6628	7722	7420	13083	10106	10635	10887	8309	8805	9721	8058
754.75	7502	11147	8511	7877	9472	7493	10610	11364	9627	8606	8742	8697	9501	10837	9754	7489	9066	7072	7708	6307	8999	8356	7047	8313	7632	7623	9532	6341	9520	10778	10753	9500	11482	11812	9102	8556	7817	10044	6624	7712	7515	13175	10076	10617	10773	8336	8867	9706	8002
755.19	7505	11162	8642	7847	9383	7629	10826	10954	9604	8833	8860	8744	9486	10662	9602	7453	9106	7113	7627	6349	9021	8196	7146	8393	7675	7600	9561	6433	9513	10929	10846	9607	11340	11900	9169	8628	7706	10079	6686	7640	7406	13285	9740	10671	10918	8559	8878	9664	7989
755.63	7450	10852	8505	8014	9500	7603	10604	10977	9539	8626	8617	8631	9497	10821	9451	7405	9029	7123	7556	6232	8856	8248	7031	8167	7476	7650	9459	6321	9504	10814	10661	9521	11271	11948	8804	8453	7706	9934	6623	7631	7474	13156	10012	10553	10656	8325	8606	9596	7948
756.08	7438	10855	8404	7845	9264	7551	10334	11046	9292	8434	8640	8685	9426	10493	9386	7411	8970	7024	7548	6080	8670	8110	7006	8006	7533	7580	9336	6296	9368	10588	10650	9407	11033	11482	8851	8389	7708	9895	6558	7492	7329	13044	9868	10369	10701	8381	8359	9428	7813
756.52	7405	10897	8146	7933	9389	7464	10433	11057	9501	8492	8592	8596	9486	10548	9487	7359	8809	7014	7520	6113	8712	8015	7037	8004	7457	7567	9498	6336	9520	10739	10672	9446	11130	11537	8682	8381	7645	9866	6591	7632	7298	12902	9815	10324	10685	8271	8573	9580	7773
756.96	7394	10645	8312	7773	9207	7417	10327	10860	9287	8338	8481	8407	9370	10487	9373	7308	8706	6899	7434	6164	8698	8020	6928	7895	7430	7311	9340	6180	9245	10534	10653	9316	11090	11646	8776	8412	7531	9855	6519	7470	7265	12694	9844	10275	10348	8265	8457	9570	7824
757.4	7312	10550	8242	7663	9115	7319	10214	10829	9159	8362	8279	8449	9305	10322	9252	7174	8649	6842	7381	6098	8773	8020	6802	7982	7390	7502	9130	6273	9232	10448	10508	9298	10936	11564	8699	8220	7473	9623	6453	7432	7226	12710	9669	10295	10309	8158	8428	9478	7680
757.84	7346	10644	8160	7772	9196	7264	10151	10802	8940	8346	8388	8430	9452	10205	9140	7323	8624	6887	7325	6058	8684	7858	7005	7987	7336	7448	9137	6146	9276	10492	10532	9207	10817	11374	8593	8096	7490	9847	6280	7486	7273	12664	9629	10224	10343	8162	8469	9283	7740
758.28	7244	10438	8256	7625	8982	7197	10021	10728	9053	8281	8326	8294	9159	10252	9074	7106	8365	6920	7303	6000	8581	7857	6897	7818	7360	7295	8977	6128	8929	10172	10472	9158	10631	11292	8601	8199	7388	9508	6409	7368	7066	12462	9701	10176	10304	8021	8348	9139	7682
758.73	7354	10453	8141	7615	9045	7229	9993	10676	9131	8269	8229	8337	9198	10281	9016	7150	8665	6649	7421	5900	8753	7800	6934	7748	7291	7327	9069	6066	9108	10277	10234	8966	10718	11223	8472	8144	7399	9556	6430	7304	7086	12449	9501	10116	10119	8061	8271	9116	7498
759.17	7353	10516	8252	7752	9100	7329	10273	10808	8996	8326	8359	8336	9195	10347	9121	7258	8670	6639	7433	5980	8427	7810	6829	8038	7413	7250	9055	6076	9032	10319	10278	9342	10839	11315	8616	8218	7329	9569	6616	7345	7050	12622	9585	10085	10349	8118	8260	9235	7608
759.61	7157	10372	8133	7484	8905	7252	10012	10486	9096	8217	8252	8468	9121	10247	9050	7239	8496	6623	7127	5902	8412	7881	6759	7921	7188	7329	8974	6078	9063	10176	10240	9012	10607	11190	8505	8020	7500	9596	6335	7178	6832	12511	9464	9898	10214	7915	8233	9273	7492
760.05	7207	10402	8029	7613	9033	7357	10038	10575	9154	8050	8357	8333	9159	10070	9044	7067	8518	6772	7244	5970	8492	7906	6649	7824	7177	7174	9047	6180	9080	10084	10181	8998	10565	11204	8457	8031	7325	9478	6205	7249	7129	12292	9571	9844	10367	8056	8256	9059	7556
760.49	7196	10325	8007	7524	9061	7229	9854	10567	9156	8099	8233	8218	9145	10120	9049	7129	8413	6758	7284	5942	8381	7772	6620	7828	7234	7386	8950	6087	9060	10156	10318	9139	10601	11148	8574	7974	7303	9475	6376	7206	7044	12433	9433	9997	9993	7944	8443	9056	7486
760.93	7182	10274	8108	7545	9145	7189	9874	10495	9001	8103	8325	8355	9187	10088	8991	7176	8608	6675	7309	5905	8452	7833	6719	7737	7197	7188	9018	6107	9079	9978	9927	8960	10649	11193	8569	8062	7115	9625	6213	7193	7076	12314	9282	10002	10123	7970	8321	9165	7560
761.37	7165	10333	7959	7473	8840	7128	9942	10409	8809	8108	8102	8239	9061	9962	8984	7158	8393	6645	7131	5868	8382	7628	6691	7706	7178	7222	8910	6029	8993	9928	10189	8772	10553	10942	8338	7822	7210	9396	6201	7224	7004	12250	9209	9784	10137	7897	8164	9092	7357
761.81	7155	10164	7957	7573	8892	7153	9771	10488	8953	8136	7958	8180	9060	10068	8966	7046	8454	6780	7087	5765	8354	7647	6499	7692	7225	7250	8758	5782	8951	9893	10226	8844	10525	10990	8336	7932	7328	9172	6180	7236	6890	12128	9302	9881	9941	7852	8137	8938	7304
762.26	7035	10269	8012	7459	8896	7242	10040	10585	9018	7972	8158	8195	9036	10018	8915	7220	8423	6774	7196	5776	8403	7689	6404	7664	7236	7224	8852	6164	8773	9892	10120	8978	10490	10992	8455	8030	7158	9382	6252	7156	6876	12058	9272	9799	9966	7882	8120	8888	7385
762.7	6996	10308	7950	7212	8798	7169	9861	10478	8908	8052	8325	8030	9014	10049	8920	7096	8560	6772	7173	5835	8400	7462	6465	7805	7124	7210	8782	6026	8909	9943	10160	8796	10395	10936	8386	8015	7246	9395	6250	7194	6905	12032	9252	9724	9872	7752	8016	8941	7396
763.14	7004	10147	7914	7428	8961	7160	9854	10495	8846	8103	8067	8180	9036	10124	9008	7100	8325	6761	7208	5781	8193	7604	6484	7605	7148	7103	8763	5889	8965	9958	9860	8805	10455	10995	8323	7990	7208	9099	6171	7121	6914	11882	9184	9804	9815	7811	8187	8905	7285
763.58	6938	10145	8134	7646	9017	7130	9805	10588	8974	8062	8135	8197	8989	9953	9072	7106	8481	6746	7413	5919	8220	7614	6676	7639	7110	7212	8815	5935	8956	10014	10202	9042	10553	10968	8533	7911	7258	9280	6212	7191	6964	12094	9159	9862	9868	7731	8210	9020	7353
764.02	7096	10216	8012	7630	8903	7173	9970	10581	9095	8261	8244	8215	9044	10015	9069	7082	8655	6748	7204	5840	8224	7692	6671	7774	7168	7225	8985	6062	8928	10056	9929	8914	10508	11020	8452	7996	7353	9361	6268	7111	6965	12217	9300	9819	10097	7777	8313	9126	7451
764.46	7021	10329	8109	7463	8945	7091	9902	10589	8966	8260	8169	8169	8846	9986	8928	7053	8375	6720	7120	5893	8260	7754	6585	7716	7014	7044	8834	5812	8966	10065	10068	8859	10580	10895	8476	8014	7375	9329	6231	7276	6886	12002	9230	9746	9896	7815	8035	8955	7307
764.9	6967	10260	8018	7560	8837	6878	9921	10524	8885	8094	8151	8180	9113	10124	8981	7252	8332	6765	7102	6071	8465	7629	6652	7661	7036	7134	8792	6077	8878	9856	9927	8972	10691	10988	8361	7972	7254	9366	6247	7105	6896	12049	9130	9746	9973	7948	8014	9036	7398
765.34	6973	10138	8076	7424	8964	7214	9935	10473	8843	8014	8239	8150	8985	10061	9117	7168	8435	6778	7086	6044	8392	7672	6538	7585	7076	7244	9070	5969	8961	9876	10021	8849	10516	11009	8296	7976	7285	9182	6164	7274	6953	11922	9247	9826	10059	7897	7994	8871	7233
765.78	7113	10050	7920	7692	8846	7150	9844	10536	8756	8228	8116	8115	8966	10114	9246	7057	8389	6720	7179	5945	8316	7577	6578	7692	7113	7172	8900	6028	8868	9968	10022	9359	10570	11008	8351	7981	7102	9357	6161	7189	6920	12084	9353	9598	9983	7795	7993	8995	7569
766.22	7471	10938	8146	8144	9282	7728	10222	11234	9130	9545	8422	8467	9117	10281	9374	7303	8677	6840	7405	6169	8772	7867	6701	8142	7448	7397	9164	6223	9128	10225	10447	12757	11200	11204	8416	8152	7421	9599	6442	7180	7454	12942	10176	10250	10281	7882	9173	9098	9190
766.67	7770	11219	8269	8541	9649	8158	10510	11708	9222	10161	8687	8508	9377	10378	9437	7324	8607	7000	7447	6220	9029	7980	6972	8511	7531	7583	9316	6337	9382	10144	10655	14711	11785	11391	8512	8205	7418	9898	6547	7331	7642	13386	10433	10247	10340	8064	9613	9242	10101
767.11	7667	11007	8045	8330	9301	7874	10209	11395	9115	9775	8548	8345	9255	10373	9372	7367	8608	7019	7348	6093	8794	7850	6916	8334	7415	7603	9101	6119	9243	10204	10427	13119	11408	11176	8517	8124	7520	9617	6506	7354	7405	12988	10115	10209	10311	8078	9293	9040	9422
767.55	7464	10810	8072	8006	9211	7541	10395	11047	9188	9205	8420	8353	8828	10121	9147	7209	8524	6744	7248	5990	8549	7797	6734	8188	7236	7422	8716	6025	9110	9969	10113	11833	11097	11232	8416	8117	7302	9458	6383	7216	7207	12726	9783	10162	10162	7925	8903	9079	8783
767.99	7161	10463	8054	7755	8924	7262	9993	10649	8855	8614	8172	8126	9005	9965	9117	7152	8510	6666	7298	5981	8446	7624	6576	7860	7204	7288	8787	5899	8820	9937	10096	10191	10548	10926	8428	7946	7407	9147	6193	7189	7010	12160	9435	9805	9959	7928	8395	8918	8084
768.43	6893	10276	7904	7525	8885	7189	9716	10447	9020	8132	8052	8055	8727	9893	9057	7031	8372	6701	7163	5813	8230	7678	6508	7614	7095	7090	8725	5894	8804	9992	9897	9230	10358	10873	8295	7760	7138	9198	6128	7099	6856	11945	9280	9608	9844	7854	8059	8816	7475
768.87	6956	10339	8096	7436	8832	7143	9825	10352	8794	8072	8184	8140	8915	10181	8960	6996	8326	6628	7173	5996	8285	7554	6345	7664	7095	7063	8770	5881	8968	9863	9842	8940	10325	10941	8306	8075	7124	9218	6057	7053	6908	12102	9238	9664	9745	7850	8081	8843	7304
769.31	7212	10285	7946	7667	8983	7274	9949	10646	8821	8336	8193	8207	9124	9958	9109	7068	8401	6695	7057	5967	8434	7652	6564	7700	7097	7194	8808	5972	8986	9926	10008	9659	10494	10991	8334	7996	7212	9206	6260	7113	6994	12132	9288	9807	10001	7820	8233	8941	7590
769.75	7278	10735	8101	7916	9208	7532	10076	10873	8958	9038	8297	8270	8975	10141	9136	7145	8533	6790	7272	6014	8663	7796	6623	8147	7302	7410	8984	6054	8985	9885	10397	11953	10974	11142	8378	7949	7287	9435	6313	7024	7227	12633	9774	10007	10111	7878	8768	8888	8489
770.19	7406	10914	8191	8120	9094	7626	10182	11053	9039	9193	8582	8210	9044	10002	9183	7244	8629	6881	7180	6062	8638	7774	6732	8131	7348	7347	8974	6064	9247	9991	10409	12513	11042	11215	8457	8032	7249	9423	6446	7221	7420	12635	9997	10004	10285	7911	8788	8880	8955
770.63	7271	10791	8101	7937	9039	7472	10093	10880	9056	9088	8317	8184	9147	10140	9073	7114	8630	6784	7231	5951	8568	7802	6688	8012	7349	7348	8906	5988	9128	9990	10273	11425	10846	11228	8365	8072	7395	9493	6445	7236	7487	12660	9698	10061	10233	7972	8551	9029	8432
771.07	7201	10577	8068	7804	9064	7252	10086	10866	8998	8792	8318	8388	9269	10161	9154	7190	8594	6769	7201	5962	8426	7741	6688	7910	7276	7366	8993	5972	9060	10033	10253	10572	10759	10891	8340	8033	7358	9464	6256	7180	7128	12418	9586	10003	10032	7960	8516	9015	8037
771.51	7188	10495	7970	7677	9192	7488	10217	10777	9283	8476	8341	8311	9292	10204	9210	7166	8612	6797	7213	5822	8408	7821	6810	7870	7297	7412	9117	6100	9222	10194	10211	9858	10726	11177	8313	7973	7316	9432	6287	7308	7132	12351	9512	10022	10171	8085	8446	9163	7575
771.95	7028	10353	8090	7682	9108	7176	10212	10872	9021	8552	8296	8183	9241	10237	9340	7150	8761	6888	7294	5942	8457	7787	6773	7815	7314	7224	9030	6113	9119	10046	10309	9214	10472	11221	8556	7998	7280	9356	6330	7164	7018	12228	9532	9942	10095	7975	8313	9036	7386
772.39	7068	10446	8299	7697	9158	7353	10228	10800	9232	8462	8436	8372	9298	10336	9193	7135	8613	7078	7362	6002	8402	8005	6758	7947	7374	7335	8999	6152	9214	10228	10235	9245	10719	11428	8654	8129	7428	9468	6471	7354	7109	12340	9592	9947	10343	8071	8355	9281	7453
772.83	7273	10656	8352	7756	9194	7521	10409	11015	9244	8469	8500	8493	9328	10360	9341	7254	8732	7058	7526	6062	8770	7981	6871	8021	7548	7479	9236	6188	9340	10258	10543	9394	10964	11415	8800	8291	7541	9821	6547	7360	7164	12371	9665	10201	10352	7943	8500	9394	7660
773.28	7117	10612	8326	7783	9126	7495	10513	11013	9326	8500	8373	8442	9366	10610	9454	7270	8671	6934	7418	6030	8703	8088	6754	8197	7452	7367	9254	6149	9424	10396	10547	9258	10972	11554	8764	8372	7525	9740	6492	7278	7061	12465	9751	10066	10544	8114	8332	9237	7497
773.72	7320	10708	8414	7823	9375	7558	10605	11094	9602	8518	8700	8561	9582	10722	9505	7474	9148	6975	7425	6178	8741	8224	6993	8425	7630	7562	9380	6264	9508	10508	10709	9387	11301	11663	8850	8612	7370	9713	6476	7596	7440	12765	9895	10304	10680	8230	8585	9403	7646
774.16	7302	10937	8604	8053	9642	7648	10774	11512	9537	8828	8881	9070	9885	10820	9700	7447	9108	7037	7668	6347	8958	8482	7110	8368	7668	7532	9608	6340	9527	11072	10940	9562	11425	12068	9182	8495	7743	10081	6623	7783	7437	12911	10225	10724	10873	8477	8809	9672	7962
774.6	7611	11155	8610	8326	10134	7865	11081	11765	10025	9165	9014	9023	10120	11206	10130	7557	9385	7331	7934	6462	9332	8677	7292	8565	7822	8046	9886	6547	9821	11194	11062	9885	11700	12311	9237	8831	7978	10483	6833	7869	7574	13301	10384	10922	11217	8840	8806	9980	8195
775.04	7542	11524	8985	8716	10273	8014	11564	12166	10239	9348	9344	9174	10480	11480	10344	7790	9615	7403	8069	6598	9561	8860	7469	8774	7988	8120	10215	6836	10329	11209	11378	10124	12056	12805	9642	9063	8170	10698	7005	8175	7826	13677	10822	11346	11594	8977	9178	10340	8143
775.48	7871	12084	9512	8990	10717	8434	12078	12934	10864	9940	9853	9570	11018	12188	10979	8303	9970	7948	8354	6857	9930	9351	7807	9379	8448	8689	10852	7076	10932	11928	12158	10566	12778	13649	10143	9611	8688	11232	7380	8646	8245	14495	11482	11970	12191	9511	9784	10880	8580
775.92	8023	12900	10118	9534	11585	9128	13072	14079	11535	10598	10636	10374	11718	13062	11956	8795	10826	8424	8649	7211	10648	10007	8467	10020	9336	9401	11532	7588	11710	12988	13130	11294	13756	14724	11246	10320	9242	12357	7812	9193	8709	15180	12089	12899	13346	10289	10689	11783	9039
776.36	8901	14140	11368	11103	13257	10163	15408	16240	13217	12309	12132	11629	13760	14956	13750	9542	12260	9642	9738	7916	11903	11299	9630	11530	10487	10657	13136	8310	13674	14836	14841	12650	15798	16974	13161	12126	10555	14260	8871	10395	9736	16900	14071	15026	15413	11780	12189	13365	10063
776.8	10421	17618	14505	14905	17628	13100	21162	22919	16997	17309	16712	14468	18420	19883	19389	11233	15976	12372	12004	10274	14853	14708	12544	15247	13941	13694	16750	10435	18431	19713	19513	16416	21803	22896	19104	16570	13418	19581	11401	13476	12186	21338	19016	20930	20816	15508	16579	17825	11877
777.24	12925	22604	19913	21840	24594	17691	31541	34422	23442	26102	24509	19383	26420	28426	28468	14209	22404	17674	15792	13856	20737	20120	17628	21805	19793	18926	23325	13793	27151	28054	27350	22439	31788	32824	29256	24797	18466	28843	15522	18872	16555	27903	27054	31513	29996	21897	24254	25153	14780
777.68	14364	25246	22474	24734	27819	20009	35472	39124	26364	29618	28086	21721	30049	32156	32444	15924	25345	20038	17239	15513	23191	22980	20166	24772	22551	21320	26328	15704	31220	31951	31214	25248	36057	37043	33588	28351	21020	32940	17684	21425	18700	31022	30772	35763	34333	24938	27445	28765	16535
778.12	13923	23949	20776	22653	25692	18398	31931	35296	24392	26476	25239	20296	27441	29413	29067	15050	23246	18299	16411	14545	21772	21342	18245	22668	20473	19889	24425	14529	28106	29258	28422	23244	32588	33925	29513	25188	19490	29723	16284	19825	17333	29115	28184	32268	31022	22852	24735	26522	15793
778.56	12271	21361	17894	18894	21893	15726	26984	29167	21084	21938	21061	17695	22778	24799	24224	13682	19847	15532	14515	12366	18857	18208	15568	18978	17303	17021	20956	12730	23517	24564	24316	20147	27343	28536	24249	20930	16569	24680	14040	17061	14884	25468	23646	26652	26069	19182	20494	22270	14132
779	10864	18240	15022	15041	17675	13076	21197	22771	17259	17269	16745	14860	18314	19994	18959	11685	16055	12577	12280	10318	15533	14824	12673	15276	13916	13797	17213	10814	18444	19517	19678	16748	21675	22714	18383	16484	13640	19492	11620	13833	12566	21516	18965	20650	20554	15784	16428	17935	12100
779.44	9439	15323	12338	11817	14339	10804	16454	17466	14267	13436	13162	12466	14501	15908	14822	10145	13172	10277	10439	8654	12911	12254	10296	12252	11084	11374	14021	8974	14460	16036	16015	13508	17398	18214	14139	12894	11340	15124	9489	11212	10329	18252	15161	16105	16399	12706	12904	14296	10603
779.88	8520	13534	10532	10201	12162	9327	13861	14804	12369	11104	11137	10816	12384	13576	12580	9134	11396	8882	9184	7673	11248	10365	8851	10666	9628	9797	12054	7988	12440	13561	13697	11754	14520	15444	11718	10853	9714	12890	8237	9720	9030	16128	12917	13687	13870	10742	11130	12341	9377
780.32	8012	12487	9719	9308	11197	8676	12362	13300	11275	10153	10236	9954	11380	12462	11445	8413	10394	8217	8550	7236	10424	9785	8273	9522	8823	8981	11282	7350	11092	12324	12473	10828	13100	13887	10476	9799	8907	11686	7577	8776	8452	14668	11751	12213	12500	9818	10133	11093	8785
780.76	7600	11846	9181	8846	10654	8269	11699	12300	10520	9545	9508	9387	10710	11900	10549	8215	9777	7765	8390	6782	9661	9105	7708	9044	8353	8574	10443	6876	10360	11691	11768	10308	12253	13006	9890	9244	8416	10837	7244	8470	7972	13981	10949	11485	11830	9292	9382	10359	8409
781.2	7297	11212	8984	8175	9985	7847	11106	11856	10116	9194	9161	8913	10199	11092	10132	7864	9321	7357	7690	6520	9272	8412	7358	8710	7978	8264	9956	6582	9844	11126	11142	9797	11631	12462	9441	8892	8174	10417	7188	7997	7702	13236	10506	10903	11132	8716	9140	9880	8041
781.64	7248	10776	8382	7932	9439	7632	10672	11373	9714	8862	8733	8937	9696	10802	9697	7575	9012	7181	7465	6193	8996	8249	7037	8305	7724	7729	9333	6463	9714	10692	10791	9509	11317	11756	9016	8479	7913	10113	6719	7689	7566	12922	10019	10534	10889	8494	8777	9565	7942
782.08	7060	10632	8268	7875	9438	7563	10402	10988	9396	8486	8456	8591	9505	10470	9576	7468	8886	7076	7497	6137	8750	8196	7000	8166	7524	7574	9223	6133	9422	10532	10443	9212	10941	11532	8771	8230	7689	9667	6444	7448	7306	12547	9805	10147	10474	8151	8524	9398	7574
782.52	7089	10293	8116	7740	9252	7450	10101	10769	9258	8310	8343	8457	9336	10369	9309	7201	8665	6860	7402	6001	8508	7973	6790	7999	7316	7558	9205	6087	9092	10245	10329	9400	10774	11490	8568	8158	7385	9524	6492	7405	7028	12273	9496	10040	10397	7984	8308	9215	7585
782.96	6863	10264	7868	7549	8754	7192	9980	10463	8968	8119	8196	8284	9131	9942	9124	7025	8400	6629	7249	5848	8477	7700	6588	7738	7230	6981	8857	5983	8822	10059	9972	8973	10578	10932	8612	7918	7202	9279	6143	7196	7004	11929	9437	9924	10150	7887	8062	8938	7276
783.4	6676	10052	7822	7392	8820	7219	9841	10551	8745	7980	7933	8036	8976	9903	8992	7029	8359	6648	7123	5824	8252	7660	6598	7626	7142	7178	8844	5929	8910	9857	9988	8796	10441	10927	8310	7727	7149	9288	6076	7073	6866	11836	9293	9812	9716	7796	8047	8952	7054
783.84	6808	9774	7877	7204	8644	6964	9622	10234	8711	7969	7871	7881	8812	9794	8624	6872	8113	6687	7011	5761	8160	7490	6525	7473	6994	7157	8570	5731	8649	9637	9873	8642	10161	10682	8198	7680	7090	9177	6069	6907	6678	11710	9024	9618	9680	7460	7804	8752	7153
784.28	6641	9629	7636	7285	8510	6861	9492	10083	8543	7940	7855	7875	8720	9495	8636	6948	8262	6462	6888	5685	8012	7468	6456	7453	6920	7022	8599	5803	8595	9583	9521	8542	9979	10620	8009	7462	6904	8935	6006	6894	6538	11491	8828	9418	9767	7488	7621	8791	7059
784.72	6530	9719	7666	7001	8495	6843	9393	10006	8449	7719	7814	7662	8588	9507	8597	6885	8198	6401	6862	5627	7950	7202	6346	7515	6854	7015	8543	5581	8613	9398	9576	8524	9999	10385	8039	7540	7062	9016	6028	6852	6645	11297	8785	9311	9540	7484	7645	8598	6914
785.16	6618	9620	7485	7023	8395	6920	9288	9966	8480	7592	7747	7900	8471	9472	8419	6706	7999	6170	6780	5700	7892	7323	6223	7494	6742	6799	8390	5724	8525	9410	9690	8347	9867	10330	7834	7572	6918	8868	5852	6757	6616	11205	8694	9317	9390	7460	7772	8301	6936
785.6	6572	9425	7452	7105	8268	6852	9362	10021	8324	7969	7606	7732	8582	9631	8540	6793	7967	6353	6718	5609	7970	7255	6380	7350	6797	6914	8304	5761	8545	9600	9552	8465	9855	10494	8017	7471	6948	8895	5925	6810	6616	11328	8868	9276	9489	7465	7780	8341	7114
786.04	6385	9406	7395	6996	8078	6669	9164	9783	8322	7606	7628	7642	8439	9282	8526	6749	7863	6348	6620	5576	7729	7320	6313	7206	6754	6746	8136	5716	8505	9324	9423	8496	9569	10263	7881	7197	6852	8463	5838	6719	6605	11209	8790	9194	9415	7337	7711	8393	6941
786.48	6453	9384	7462	7179	8343	6784	9234	9880	8348	7550	7710	7730	8492	9428	8353	6570	7903	6409	6772	5588	7805	7117	6271	7316	6735	6770	8324	5679	8310	9367	9408	8368	9696	10207	7865	7510	6813	8612	5775	6726	6590	11204	8781	9141	9434	7404	7487	8413	6886
786.92	6464	9324	7407	6938	8242	6716	9160	9789	8253	7586	7557	7603	8349	9242	8370	6740	7771	6350	6722	5439	7728	7100	6201	7176	6835	6704	8240	5550	8179	9332	9390	8268	9684	10106	7941	7371	6765	8536	5890	6634	6430	11084	8524	9074	9227	7229	7567	8238	6863
787.36	6465	9292	7367	7016	8073	6613	9215	9777	8255	7630	7540	7573	8393	9268	8518	6468	7837	6340	6697	5405	7788	7126	6288	7401	6863	6738	8231	5571	8311	9319	9281	8249	9743	10194	7758	7374	6782	8576	5834	6573	6565	10978	8573	9128	9181	7204	7595	8249	6890
787.8	6341	9328	7451	6980	8324	6661	9286	10139	8064	7647	7654	7542	8461	9432	8464	6553	7938	6391	6703	5414	7829	7198	6280	7474	6694	6725	8190	5655	8340	9488	9421	8284	9842	10170	7808	7437	6957	8750	5768	6735	6655	11152	8598	9386	9292	7345	7527	8320	6959
788.24	6260	9249	7433	7050	8305	6630	9333	9770	8141	7609	7492	7679	8380	9432	8532	6460	7825	6296	6652	5457	7768	7138	6208	7298	6652	6575	8193	5711	8403	9392	9366	8221	9786	10013	7708	7511	6830	8677	5872	6647	6391	11256	8563	9324	9192	7400	7483	8176	6896
788.68	6132	9278	7244	7012	8280	6741	9112	9622	8221	7693	7538	7419	8173	9512	8434	6412	7690	6298	6733	5556	7716	7257	6255	7212	6694	6762	8179	5580	8215	9288	9497	8314	9753	10023	7781	7422	6779	8787	5791	6675	6311	11151	8586	9024	9147	7382	7585	8217	6883
789.12	6241	9360	7458	7040	8288	6671	9147	9674	8277	7649	7548	7518	8644	9424	8340	6581	7985	6388	6720	5454	7737	7271	6247	7286	6828	6785	8162	5613	8263	9468	9357	8372	9953	10268	7636	7532	6773	8819	5813	6721	6318	11119	8692	9188	9241	7271	7588	8356	6905
789.55	6235	9452	7485	7143	8541	6740	9520	9896	8209	7678	7770	7690	8717	9544	8584	6562	8069	6567	6749	5488	8000	7304	6288	7485	6766	6890	8120	5703	8502	9538	9439	8420	10044	10503	7850	7540	6961	8846	5896	6744	6469	11248	8636	9367	9417	7366	7740	8337	7027
789.99	6406	9561	7615	7065	8461	6835	9416	10044	8385	7756	7933	7778	8652	9685	8574	6622	8076	6322	6793	5508	8034	7407	6352	7464	6766	6917	8143	5650	8552	9596	9625	8527	10116	10442	7879	7620	6967	8876	5930	6834	6521	11227	8866	9256	9466	7490	7775	8390	7070
790.43	6146	9573	7334	7062	8380	6938	9298	10125	8226	7582	7800	7588	8533	9432	8612	6491	7964	6360	6851	5592	7863	7264	6292	7451	6832	6947	8208	5587	8520	9593	9636	8493	9864	10140	7897	7502	6953	8777	6004	6751	6428	11230	8777	9340	9411	7380	7674	8257	7019
790.87	6259	9601	7513	7060	8460	6846	9452	9998	8223	7764	7841	7600	8810	9870	8676	6500	8191	6421	6842	5519	7861	7413	6437	7506	6901	6864	8260	5593	8548	9638	9716	8492	10190	10369	8014	7515	6901	9040	5933	6817	6441	11298	8830	9382	9395	7302	7781	8335	6980
791.31	6358	9602	7556	7086	8527	6823	9446	10012	8236	7740	7675	7701	8708	9589	8626	6560	8104	6510	6772	5538	7860	7199	6285	7348	6790	6698	8216	5643	8448	9665	9647	8456	10236	10486	7940	7578	6893	8925	5892	6718	6478	11112	8889	9334	9324	7385	7858	8273	6984
791.75	6414	9656	7507	6959	8572	6780	9346	9963	8220	7845	7867	7734	8602	9612	8602	6621	7935	6461	6835	5546	8063	7290	6310	7360	6878	6881	8340	5712	8544	9637	9728	8460	10176	10419	7875	7666	6952	8858	5976	6723	6494	11206	8866	9085	9332	7376	7883	8345	6997
792.19	6220	9618	7592	7063	8389	6874	9404	10007	8190	7972	7640	7645	8674	9727	8644	6598	8167	6533	6820	5516	7935	7369	6177	7383	6869	6794	8322	5540	8700	9743	9688	8473	9958	10252	7996	7586	6947	8862	6014	6711	6501	11207	8858	9400	9485	7602	7781	8289	7185
792.63	6004	9577	7453	7104	8464	6673	9416	9983	8276	7888	7871	7585	8432	9623	8650	6552	8072	6388	6800	5513	7908	7395	6276	7348	6784	6837	8074	5597	8594	9666	9772	8606	10092	10244	8086	7620	6881	8973	5887	6924	6516	11458	8959	9302	9441	7538	7750	8364	7122
793.07	6196	9580	7612	7134	8576	6900	9535	10139	8228	7924	7986	7662	8757	9733	8732	6493	8092	6448	6855	5548	7938	7388	6426	7525	6887	6751	8328	5610	8662	9775	9740	8535	10150	10512	8049	7490	6934	8996	5942	6836	6537	11311	8822	9474	9394	7702	7760	8519	7033
793.51	6294	9716	7520	7253	8708	6983	9572	10137	8361	7971	8033	7765	8722	9869	8866	6596	8236	6550	6841	5682	8092	7309	6302	7561	6954	6986	8402	5724	8627	9932	9910	8661	10258	10524	8181	7756	7035	8959	6055	6895	6683	11412	9018	9609	9544	7682	7925	8556	6986
793.95	6320	9869	7815	7356	8856	7097	9802	10329	8508	8112	8306	7933	9086	10044	9101	6653	8285	6748	7092	5582	8312	7629	6547	7725	6992	7050	8619	6007	8903	10197	10127	8920	10685	10822	8544	8085	7136	9448	6209	7117	6721	11629	9246	9881	9694	7734	8111	8727	7149
794.39	6524	10009	8215	7723	9180	7397	10306	11166	8836	8732	8469	8409	9505	10362	9552	6885	8684	6916	7189	6069	8554	7750	6857	8133	7540	7232	8901	6148	9372	10477	10432	9189	11163	11388	8957	8409	7503	9834	6437	7405	7028	12040	9785	10445	10584	8151	8636	9198	7433
794.83	6668	10702	8602	8487	10008	7783	11421	12228	9520	9332	9344	8774	10181	11430	10535	7197	9435	7323	7788	6222	8998	8488	7405	8867	8121	7913	9502	6233	10479	11514	11198	9672	12202	12416	9938	9084	8106	10788	6916	8050	7396	12745	10633	11705	11482	8986	9405	9955	7777
795.27	7039	11130	8940	8760	10548	8103	12040	13052	9948	9937	9844	8948	10886	12039	10967	7544	9735	7872	7714	6383	9345	8864	7694	9181	8636	8246	10084	6586	11002	11901	11832	10257	12752	13364	10469	9750	8502	11422	7172	8286	7786	13216	11180	12071	12098	9399	9957	10503	8090
795.71	6846	11028	8805	8708	10397	7980	11957	12717	9903	9715	9615	9116	10774	11727	11013	7471	9685	7604	7838	6410	9387	8730	7391	9084	8467	8168	9955	6686	10650	11624	11632	10159	12757	12943	10356	9569	8436	11296	7176	8252	7652	13120	11038	12001	11863	9121	9655	10495	7883
796.14	6710	10652	8669	8380	9960	7804	11197	12113	9497	9212	9245	8576	10276	11149	10295	7240	9384	7478	7548	6311	8969	8565	7255	8804	8012	7846	9705	6390	10132	11378	11148	9731	12056	12460	9811	9045	8343	10599	6854	7882	7517	12860	10488	11421	11285	8838	9309	10080	7724
796.58	6735	10308	8197	7967	9390	7336	10691	11292	9228	8868	8669	8394	9604	10481	9837	6929	8885	7171	7314	6059	8733	8023	7004	8247	7625	7508	9056	6080	9479	10680	10641	9364	11475	11916	9097	8565	7668	10149	6561	7562	7129	12323	10056	10623	10684	8494	8785	9371	7547
797.02	6536	9975	7964	7444	9004	7223	9988	10566	8628	8353	8071	8031	9213	10077	9253	6868	8508	6785	7054	5762	8492	7692	6707	7896	7190	7138	8806	5944	9056	10254	10017	8973	10779	11166	8461	8001	7385	9586	6324	7137	6903	11731	9392	9918	10168	7999	8303	8852	7304
797.46	6272	9729	7613	6967	8500	6909	9402	10089	8406	8013	7852	7923	8777	9709	8820	6605	8111	6471	6908	5673	8060	7293	6354	7591	6900	6870	8487	5845	8789	9831	9788	8731	10382	10494	8266	7686	7093	9278	6027	7026	6686	11401	9085	9605	9660	7580	8118	8575	7169
797.9	6357	9471	7279	7000	8405	6811	9428	9978	8244	7828	7792	7807	8486	9532	8532	6597	8012	6355	6777	5524	7895	7093	6330	7388	6823	6881	8323	5655	8526	9643	9605	8617	10095	10492	7907	7579	6981	8892	5982	6828	6652	11376	8945	9258	9631	7488	7757	8397	7025
798.34	6065	9124	7297	6756	8226	6660	9144	9651	8060	7581	7504	7352	8357	9255	8254	6653	7886	6137	6553	5301	7722	7148	6182	7261	6716	6668	8121	5540	8286	9343	9390	8214	9794	10180	7729	7324	6719	8660	5848	6524	6364	10889	8502	9029	9262	7298	7422	8361	6936
798.78	5973	9262	7092	6774	8152	6488	8940	9590	7838	7456	7394	7252	8172	9194	8232	6337	7665	6168	6535	5368	7631	7020	6061	6936	6700	6572	7844	5469	8142	9124	9189	8104	9520	9824	7569	7209	6776	8622	5737	6621	6331	10761	8619	8850	9130	7130	7523	8131	6865
799.22	5928	9308	6969	6752	7933	6444	8849	9427	7865	7236	7445	7265	8175	8978	8378	6227	7601	6006	6444	5394	7508	6988	5959	7014	6608	6480	7833	5464	8125	9110	9127	8028	9552	9835	7589	7169	6617	8528	5678	6763	6198	10525	8299	8873	8934	7172	7529	7758	6695
799.66	5963	9089	7041	6672	7919	6448	8826	9330	7792	7314	7287	7120	8152	9046	8040	6254	7517	5933	6524	5346	7534	6872	5814	7065	6518	6374	7873	5450	8009	9071	9114	8045	9396	9817	7479	7096	6555	8381	5572	6536	6340	10536	8365	8856	8860	7091	7308	7822	6645
800.1	5963	8905	7121	6662	7900	6427	8689	9262	7702	7131	7292	7094	8096	8974	8045	6294	7551	6177	6540	5289	7528	6904	6007	6980	6521	6473	7718	5455	7966	9043	9070	7991	9344	9823	7559	7176	6626	8310	5686	6471	6362	10590	8329	8802	9065	7058	7436	7993	6706
800.53	5877	8772	6959	6607	7804	6252	8732	9103	7653	7143	7195	7139	7996	8787	8074	6212	7512	6084	6314	5172	7222	6764	5960	6844	6438	6414	7726	5304	7904	8900	8879	7920	9348	9669	7402	7132	6520	8254	5607	6398	6073	10437	8069	8643	8704	7000	7291	7811	6574
800.97	5886	8890	7002	6634	7868	6321	8861	9269	7866	7244	7095	7174	7967	8769	7911	6273	7621	6004	6373	5279	7143	6804	5830	6902	6478	6332	7516	5278	7936	9085	8956	7994	9285	9536	7445	7022	6583	8324	5671	6345	6141	10421	8217	8729	8960	6910	7279	7889	6692
801.41	5802	8785	6820	6566	7676	6337	8684	9186	7561	7165	7182	7158	7898	8751	7866	6140	7508	6112	6353	5248	7279	6695	5826	6935	6359	6304	7553	5396	7835	8967	8866	7813	9241	9544	7399	6991	6351	8191	5617	6359	6119	10309	8092	8612	8787	6906	7189	7904	6471
801.85	5705	8464	6980	6380	7681	6241	8612	9138	7582	7084	7151	7042	7908	8613	7882	6071	7444	5938	6057	5241	7328	6768	5880	6814	6359	6187	7535	5292	7751	8952	8942	7934	9309	9484	7277	6935	6458	8269	5323	6415	5983	10287	8069	8599	8659	6879	7229	7742	6529
802.29	5871	8602	6872	6537	7556	6317	8586	9161	7700	7127	7086	7036	7792	8554	7990	6000	7372	5935	6361	5246	7263	6787	5913	6882	6244	6264	7712	5324	7858	8642	8821	7810	9116	9537	7492	6924	6413	8157	5504	6618	5973	10372	8228	8635	8638	6892	7010	7684	6580
802.73	5877	8602	6848	6670	7671	6174	8377	9027	7576	7139	7240	7006	7869	8594	7879	5861	7255	6010	6306	5181	7192	6690	5873	6776	6283	6333	7649	5279	7663	8740	8708	7734	9127	9370	7370	6947	6412	8181	5560	6362	6000	10194	8096	8400	8559	6812	7143	7608	6576
803.17	5753	8557	6730	6597	7479	6125	8449	8941	7391	6972	6978	6834	7861	8615	7660	5950	7214	5882	6308	5176	7188	6735	5785	6801	6237	6239	7641	5234	7741	8706	8746	7678	8949	9362	7132	6834	6324	8172	5529	6178	5980	10128	7956	8512	8543	6856	7125	7497	6333
803.61	5702	8535	6680	6338	7484	6135	8449	8865	7407	6953	6944	6904	7708	8580	7680	6026	7165	5876	6156	5156	7047	6670	5839	6710	6133	6201	7488	5204	7798	8679	8594	7602	9015	9452	7102	6914	6454	8006	5391	6197	5933	10393	7830	8315	8542	6919	7150	7597	6401
804.04	5682	8511	6698	6448	7492	6042	8386	8926	7359	6960	7022	6954	7638	8458	7740	5965	7130	5839	6196	5109	7090	6581	5856	6613	6215	6135	7457	5284	7675	8661	8697	7618	8973	9422	7226	6817	6327	8016	5293	6243	5789	10080	8054	8391	8522	6806	7126	7557	6471
804.48	5701	8485	6745	6399	7505	6036	8286	8875	7430	6867	6812	6915	7788	8596	7653	5849	7268	5869	6117	5091	6967	6432	5678	6579	6319	6104	7597	5162	7640	8668	8603	7677	8963	9153	7119	6935	6343	7966	5489	6190	5827	9955	7864	8298	8431	6749	7028	7554	6392
804.92	5749	8516	6663	6436	7344	6205	8278	8804	7352	6709	6886	6840	7674	8367	7740	5988	7101	5737	6109	5200	6814	6612	5652	6564	6175	6126	7356	5229	7521	8555	8550	7618	8999	9200	7019	6705	6300	8071	5494	6131	5816	10145	8008	8359	8612	6805	7020	7441	6427
805.36	5710	8524	6669	6386	7529	6159	8155	8849	7197	6901	6911	6861	7687	8407	7545	5985	7221	5776	6217	5026	7050	6486	5611	6606	6191	6151	7304	5112	7674	8545	8516	7643	8787	9120	6929	6797	6298	8007	5501	6114	5929	9970	7956	8224	8479	6786	7146	7557	6392
805.8	5754	8255	6748	6231	7535	6151	8317	8774	7297	6911	6745	6886	7653	8452	7626	5982	7085	5792	6164	5094	7043	6434	5617	6697	6151	6248	7386	5257	7780	8563	8541	7599	8832	9194	7057	6804	6322	7949	5452	6064	5866	9890	7918	8316	8446	6569	7036	7545	6383
806.24	5646	8287	6751	6129	7434	6050	8191	8697	7286	6929	6872	6775	7603	8434	7714	5914	7276	5701	6095	4852	7052	6458	5733	6617	6108	6116	7335	5142	7670	8508	8432	7565	8778	8999	7153	6695	6262	7884	5389	6079	5919	9856	7879	8111	8424	6662	7044	7519	6422
806.68	5720	8526	6610	6286	7336	6008	8312	8704	7325	6884	6872	6740	7684	8430	7558	5804	7282	5796	6148	5028	7102	6558	5604	6608	6197	6064	7312	5085	7537	8627	8168	7513	8798	9242	6873	6758	6192	7983	5296	6258	5820	9905	7930	8351	8419	6755	6900	7533	6388
807.11	5635	8478	6666	6356	7604	6001	8289	8806	7252	6981	6818	6900	7633	8462	7648	5937	7216	5813	6145	5042	7028	6530	5668	6560	6135	6007	7368	4941	7617	8592	8289	7717	8930	9215	7197	6722	6366	7792	5455	6080	5912	10090	7870	8296	8354	6798	6902	7618	6416
807.55	5664	8524	6700	6305	7520	6161	8394	8825	7355	6888	6967	6829	7624	8408	7711	5869	7250	5835	6154	5082	7048	6592	5741	6581	6233	6136	7318	5158	7432	8572	8566	7555	9092	9175	7106	6917	6355	7793	5513	6186	5939	10040	7966	8402	8547	6834	7122	7692	6441
807.99	5607	8469	6550	6436	7591	6063	8447	8815	7300	7023	7038	6809	7701	8524	7724	5810	7206	5877	6327	5083	6846	6481	5607	6649	6144	6075	7276	5223	7728	8625	8641	7626	9068	9281	7075	6854	6341	8005	5460	6132	5989	10048	8001	8451	8372	6814	7104	7506	6462
808.43	5762	8500	6804	6436	7614	6100	8437	8869	7312	7044	7031	6977	7796	8452	7692	5929	7328	5864	6338	4998	7192	6692	5719	6716	6370	6128	7562	5173	7830	8751	8693	7684	9119	9306	7253	7000	6311	7968	5529	6265	6001	10101	8023	8531	8603	6847	7016	7550	6475
808.87	5820	8726	6892	6486	7661	6220	8540	9134	7580	7157	7194	7237	7903	8733	7876	6040	7304	5909	6372	5215	7336	6749	5793	6861	6450	6316	7806	5197	7944	8808	8930	7756	9161	9276	7423	6988	6361	8205	5583	6338	6093	10174	8072	8756	8770	6952	7152	7708	6656
809.31	5686	8836	7010	6489	7904	6413	8713	9280	7567	7072	7148	7160	8032	8914	7997	6150	7612	5972	6365	5094	7440	6800	6076	6949	6599	6299	7741	5357	7885	8918	9041	7983	9458	9702	7391	7117	6622	8541	5583	6365	6005	10557	8346	8858	8914	7095	7422	7810	6719
809.74	5848	8785	6993	6639	7889	6300	8681	9297	7619	7210	7250	7148	8047	8698	7935	6181	7576	6032	6311	5268	7358	6837	5919	6821	6560	6248	7663	5301	7804	9069	8906	7881	9315	9520	7437	7037	6569	8273	5598	6490	6053	10596	8245	9123	8751	6915	7341	7898	6614
810.18	5837	8856	6956	6640	7928	6348	8596	9248	7490	7157	7214	7024	7974	8743	7905	6080	7504	5980	6354	5121	7211	6664	5884	6735	6371	6195	7616	5241	7898	8980	8927	7921	9236	9534	7360	7020	6565	8196	5470	6415	6100	10461	8196	8859	8702	6999	7180	7837	6598
810.62	5772	8765	6972	6680	7886	6355	8677	9168	7696	7231	7266	7036	7780	8871	8017	6019	7567	5953	6343	5259	7263	6772	5936	6847	6472	6092	7654	5233	7758	9061	8906	7848	9357	9319	7427	7010	6582	8373	5551	6208	6112	10563	8428	8743	8982	7128	7216	7812	6556
811.06	5806	8805	7062	6567	7881	6309	8745	9140	7618	7311	7177	7106	7791	8900	8115	6044	7484	5990	6309	5245	7430	6834	5982	6953	6376	6130	7751	5288	7804	9045	8817	7993	9348	9592	7272	7180	6611	8306	5668	6348	5965	10488	8209	8793	8921	7085	7347	7818	6707
811.5	5798	8806	7054	6433	7976	6520	8852	9398	7633	7362	7296	7168	7864	8826	8178	6185	7537	6107	6332	5202	7376	6852	5982	6930	6403	6245	7709	5420	8028	9039	8965	7930	9423	9655	7521	7140	6566	8334	5676	6433	6092	10592	8168	8759	8716	7128	7355	7800	6642
811.93	5924	8805	6954	6651	7849	6472	8991	9394	7630	7286	7399	7241	8115	8849	8111	6015	7574	6016	6296	5167	7369	6812	5913	7038	6348	6423	7910	5418	7922	9247	8927	7905	9448	9791	7452	7075	6622	8435	5750	6430	6188	10504	8361	8812	9013	7076	7457	7894	6676
812.37	5766	8868	7021	6665	7908	6319	8765	9335	7745	7238	7285	7092	7952	8842	7932	6040	7490	6017	6333	5283	7432	6841	5913	7038	6436	6232	7756	5340	7988	9178	8964	7832	9436	9493	7341	7034	6432	8280	5631	6300	6113	10340	8324	8714	8882	7095	7229	7819	6857
812.81	5719	8832	7013	6526	7809	6182	8619	9159	7334	7239	7110	7100	7894	8793	8022	5948	7440	6009	6372	5204	7318	6916	5804	6786	6564	6248	7596	5261	7787	9112	8804	7792	9319	9351	7482	6864	6519	8239	5433	6469	6006	10248	8153	8626	8666	6878	7260	7674	6728
813.25	5657	8937	6937	6476	7738	6241	8611	9148	7541	7029	6996	6993	7857	8630	7891	5975	7356	5913	6061	5285	7220	6719	5986	6685	6204	6258	7572	5319	7919	8899	8854	7884	9084	9580	7319	6942	6529	8106	5508	6234	5934	10055	8143	8565	8448	6823	7209	7621	6644
813.69	5748	8648	6853	6583	7657	6210	8548	8996	7480	7068	7101	6931	7812	8586	7930	6020	7376	6012	6234	5252	7147	6780	5974	6696	6274	6316	7497	5184	7821	8974	8725	7604	9148	9450	7248	6970	6439	8195	5674	6362	6184	10034	8124	8561	8762	6960	7199	7859	6626
814.13	5728	8790	6881	6608	7619	6295	8488	9037	7362	6966	7050	6959	7784	8646	7870	5962	7324	5916	6275	5153	7285	6721	5794	6800	6412	6268	7499	5301	7681	8748	8664	7761	9055	9420	7206	7073	6415	8206	5599	6245	6041	10235	7964	8585	8691	6957	7178	7877	6530
814.56	5748	8850	6868	6524	7714	6205	8653	9174	7430	7062	7033	7012	7924	8509	7886	6103	7526	5852	6220	5208	7333	6688	5791	6948	6404	6220	7864	5333	7956	8818	8749	7875	9157	9371	7292	7107	6405	7976	5470	6335	5892	10405	8181	8645	8822	7181	7176	7726	6752
815	5651	8804	6890	6526	7796	6157	8673	9136	7376	7012	7040	7080	7933	8681	7926	6149	7380	5904	6346	5114	7280	6668	5761	6836	6329	6276	7700	5195	7726	8842	8824	7783	9333	9388	7340	6942	6520	8132	5497	6402	6071	10261	8232	8597	8828	7067	7123	7725	6737
815.44	5727	8940	6873	6565	7829	6275	8619	9183	7640	7058	7232	7018	8070	8733	7984	6076	7466	5985	6246	5246	7248	6720	5859	6974	6316	6357	7585	5258	7810	9004	8929	7784	9379	9624	7572	7029	6644	8296	5525	6453	6066	10333	8217	8579	8790	7073	7354	7822	6742
815.88	5822	8928	6914	6498	7953	6355	8622	9302	7663	7157	7177	7106	7953	8894	8076	5953	7543	5983	6122	5188	7361	6640	5981	6901	6357	6300	7772	5284	7834	9000	8855	7748	9406	9597	7620	7010	6631	8290	5660	6453	6070	10506	8244	8843	8772	7074	7372	7994	6750
816.31	5872	9080	7005	6516	7948	6354	8899	9261	7728	7421	7241	7017	8006	8872	7968	5950	7519	6020	6296	5330	7310	6940	5913	6927	6292	6367	7920	5269	8036	9020	8908	7949	9473	9557	7629	7167	6454	8267	5648	6409	6054	10341	8577	8763	8902	6996	7452	7887	7018
816.75	5819	9060	7108	6839	8008	6459	8852	9597	7913	7478	7616	7127	8193	9004	8328	6058	7405	6026	6328	5236	7433	6980	6030	7128	6504	6459	7971	5420	8212	9239	9212	8180	9590	9896	7685	7268	6692	8648	5655	6777	6254	10583	8684	8911	9118	7337	7623	8148	7047
817.19	5989	9216	7118	6847	8212	6617	9128	9780	8036	7580	7497	7460	8332	9223	8408	6139	7698	6347	6488	5439	7552	7149	6121	7231	6670	6631	8112	5542	8289	9320	9392	8234	9914	10264	7918	7454	6856	8876	5848	6701	6545	10949	8844	9173	9469	7557	7743	8450	7225
817.63	6089	9447	7302	7116	8589	6649	9566	10127	8225	7958	7853	7695	8726	9481	8759	6314	7958	6455	6723	5517	7853	7401	6349	7402	6967	6992	8338	5735	8556	9635	9533	8390	10050	10597	8300	7629	7098	9212	5988	6940	6535	11334	9217	9607	9799	7670	8001	8622	7789
818.07	6422	10121	7992	7718	9160	7210	10527	11447	8939	8579	8708	8144	9508	10356	9594	6768	8747	6872	7070	5977	8487	8103	6880	8132	7536	7432	9080	5996	9548	10578	10298	9155	11183	11692	9346	8569	7453	9985	6515	7645	6990	11891	10065	10729	10903	8485	9071	9625	10169
818.5	7051	11287	9134	9280	10900	8212	12884	13918	10580	10686	10381	9239	11350	12324	11738	7468	10060	7981	7902	6650	9681	9380	7996	9509	8726	8717	10529	6898	11501	12372	12248	10517	13592	13942	11676	10314	8779	12200	7344	8851	8026	13438	11817	13117	12992	9945	10792	11328	12643
818.94	7642	12444	10189	10790	12337	9284	14732	15960	11870	12233	11649	10293	12995	14010	13588	8071	11433	9016	8748	7368	10758	10780	8910	10856	9951	9798	11964	7744	13146	14065	13854	11852	15684	16097	13670	11772	9964	14166	8336	9988	8786	15042	13629	15023	14967	11258	12318	12876	13781
819.38	7771	12712	10418	10635	12357	9541	14800	15928	11882	12207	11701	10451	12793	14016	13278	8184	11450	8883	8772	7539	10814	10789	9022	11020	9926	9829	12009	7749	13286	14146	13774	11813	15389	15985	13468	11786	10092	13992	8432	9976	9053	15101	13919	15028	15087	11287	12352	13007	16161
819.82	7624	12270	9932	10108	11882	9000	14061	15007	11582	11337	11133	10375	12170	13441	12796	8072	11071	8537	8557	7244	10542	10440	8497	10572	9452	9593	11652	7502	12469	13358	13316	11546	14821	15476	12463	11235	9564	13060	8125	9712	8797	14786	13199	14058	14278	10880	11896	12383	16250
820.25	7682	12209	9800	9740	11577	8826	13668	14624	11273	11032	10845	10108	12081	13186	12212	7888	10780	8389	8426	7222	10341	10093	8353	10231	9503	9451	11415	7410	11972	13177	13074	11234	14158	15023	11903	10934	9244	12747	7894	9435	8600	14474	12800	13548	13952	10467	11526	12100	14042
820.69	7488	12295	9756	9744	11478	8837	13460	14399	11276	10840	10790	9968	11899	12897	12230	7881	10672	8458	8300	7122	10300	10101	8429	10185	9268	9396	11230	7272	12051	13090	12790	11049	14183	14808	11772	10682	9429	12782	7788	9372	8524	14665	12672	13393	13789	10557	11105	12129	12427
821.13	7781	13076	10456	10502	12431	9301	14693	15726	12308	11999	11650	10580	12981	14080	13342	8382	11499	9008	8791	7577	10944	10860	9111	10919	9937	10086	12266	7920	13198	14216	14079	11996	15790	16270	13149	11743	10177	13846	8336	10064	9259	15644	13854	14808	15073	11354	12189	13023	11532
821.57	8628	14958	12144	12754	14941	10760	18068	19620	14308	14901	14180	12180	15349	16960	16303	9363	13649	10429	9985	8807	12793	12736	10692	13174	11895	11764	14189	9077	15959	16654	16482	13804	18777	19585	16764	14444	11876	17010	9752	12143	10580	17756	16607	18298	18332	13553	14693	15684	11464
822	9368	16143	13463	14652	16616	12166	20369	22581	15930	17168	16175	13517	17568	19396	18657	10208	15335	11879	10972	9597	14261	14477	12071	14946	13293	13416	16218	10015	18228	19181	18633	15646	21554	22123	19278	16780	13173	19465	10911	13455	11851	19550	18866	21156	20735	15375	16593	17608	11840
822.44	9548	16344	13844	14725	16756	12328	20930	22559	16330	16940	16189	13921	18030	19276	18811	10465	15484	11904	11167	9728	14564	14421	12249	15033	13527	13547	16400	10201	18399	19350	18894	15836	21535	22409	19468	16766	13412	19680	10979	13754	11790	19830	19289	21246	21192	15536	16695	17988	11807
822.88	9309	15732	13162	13676	16010	11765	19548	20980	15396	15661	15261	13071	16776	17931	17666	10236	14575	11240	11043	9458	14126	13684	11492	14172	12665	12946	15632	9704	17303	18177	17841	15020	19968	21026	17867	15334	12885	18231	10628	12780	11366	19099	18173	19668	19577	14741	15611	16696	11351
823.32	8788	15045	12111	12304	14660	10833	17685	18856	14132	14162	13816	12343	15132	16526	15933	9643	13469	10517	10075	8678	12914	12659	10524	12958	11762	11733	14181	8969	15400	16479	16235	13650	18135	19121	15636	13897	11713	16665	9552	11803	10473	17869	16173	17604	17596	13206	14116	15234	10701
823.75	8376	13885	11137	11368	13463	10038	15785	16990	13160	12793	12642	11376	13808	15268	14255	9025	12324	9562	9450	8020	11871	11808	9578	11699	10504	10765	12977	8453	14079	15021	14969	12904	16565	17381	13969	12673	10730	14783	8900	10748	9884	16826	14925	15939	16146	12146	12815	14041	10149
824.19	8060	13321	10898	10866	12950	9630	15133	16250	12542	12369	12028	10860	13506	14569	13855	8713	11914	9299	9118	7895	11374	11031	9361	11344	10220	10440	12433	8141	13488	14493	14425	12254	15863	16589	13441	11861	10220	14232	8586	10406	9441	15937	14321	15134	15448	11713	12207	13390	9694
824.63	7757	12904	10314	10548	12311	9208	14425	15429	12194	11957	11518	10391	12724	13806	13189	8469	11612	8934	8745	7578	10981	10836	9225	10898	9852	10008	12076	7768	12921	14209	13980	11818	15012	15917	13079	11493	9899	13612	8261	9926	9079	15306	13610	14678	14753	11169	11842	12785	9361
825.07	7469	12069	9626	9783	11554	8581	13276	14018	11332	10705	10653	9955	11676	12830	12135	7946	10711	8373	8226	7026	10321	9954	8349	10142	9037	9224	11190	7336	11832	12809	12764	10910	13992	14625	11757	10520	9300	12713	7748	9308	8553	14432	12480	13287	13546	10344	10759	11701	8889
825.5	7102	11366	9091	8663	10330	8181	11981	12927	10306	9733	9696	9091	10800	11712	10909	7588	9748	7784	8008	6597	9341	9089	7586	9391	8355	8402	10169	6790	10653	11833	11807	10247	12629	13170	10546	9550	8615	11321	7016	8526	7800	13334	11379	12004	12290	9546	9888	10750	8424
825.94	6748	10620	8420	8200	9711	7644	11028	11841	9433	8934	8914	8725	9875	10669	10005	7166	9045	7144	7438	6153	8870	8512	7207	8636	7735	8058	9621	6285	9824	10954	10902	9328	11594	11993	9606	8874	7830	10429	6698	7996	7621	12710	10502	10883	11186	8875	9297	9970	7935
826.38	6445	9985	7981	7647	9079	7086	10277	10849	8760	8345	8286	8060	9176	9988	9026	6845	8623	6788	7017	5860	8284	7742	6643	7915	7255	7411	8805	6110	9158	10176	9933	8988	10734	11185	8713	8022	7224	9618	6320	7268	6909	11949	9741	10038	10253	8225	8454	9162	7309
826.82	6261	9656	7652	7246	8629	6724	9614	10162	8465	7830	7922	7708	8708	9615	8900	6567	8171	6524	6676	5500	7988	7614	6449	7573	6896	7074	8472	5796	8764	9804	9778	8404	9950	10550	8190	7773	7052	9004	6027	7104	6644	11289	9214	9638	9776	7717	8071	8636	7332
827.25	6101	9410	7330	7018	8295	6555	9187	9977	8157	7584	7558	7408	8335	9164	8468	6420	7711	6210	6500	5481	7710	7284	6089	7153	6679	6743	8180	5663	8263	9287	9351	8026	9757	10194	8047	7400	6862	8797	5854	6743	6429	10754	8878	9204	9275	7411	7693	8379	7074
827.69	6074	9044	7095	6831	8047	6400	8849	9348	7858	7246	7041	7094	8172	8924	8019	6216	7548	6102	6371	5351	7474	6988	5941	6968	6556	6519	7883	5494	8144	9042	8933	8011	9400	9806	7578	7163	6623	8379	5808	6528	6284	10536	8636	8835	9149	7298	7540	8085	6881
828.13	5884	8910	6938	6470	7773	6274	8620	9102	7760	7176	7053	7003	7880	8780	7998	6080	7418	5892	6185	5308	7341	6760	5776	6882	6571	6460	7776	5441	7880	8804	8823	7785	9111	9626	7434	6916	6446	8152	5553	6386	6193	10433	8237	8654	8912	7182	7250	7979	6761
828.56	5740	8641	6868	6455	7701	6125	8445	8998	7429	7119	7017	6992	7941	8580	7702	5920	7385	5822	6173	5047	7158	6677	5722	6810	6208	6332	7628	5395	7697	8581	8617	7692	8891	9373	7173	6921	6465	7870	5388	6311	5988	10113	8099	8427	8688	6936	7207	7697	6647
829	5620	8759	6669	6406	7632	6122	8383	8993	7436	6980	6938	6839	7767	8374	7671	5857	7092	5854	6173	5117	7014	6654	5623	6711	6284	6325	7506	5103	7488	8536	8590	7506	8912	9205	7157	6874	6376	7873	5532	6276	5941	9951	8119	8415	8527	6756	7102	7629	6569
829.44	5666	8595	6692	6270	7540	6045	8260	8729	7321	6804	6794	6864	7524	8415	7581	5868	7066	5430	6078	4958	6864	6476	5704	6674	6084	6074	7356	4966	7460	8454	8276	7485	8735	9120	7119	6620	6204	7768	5424	6173	5774	9893	7920	8253	8525	6717	6912	7532	6404
829.88	5621	8486	6672	6296	7465	5990	8215	8625	7368	6877	6803	6700	7576	8335	7506	5811	7189	5513	5724	4946	6796	6439	5632	6525	6096	5937	7295	5127	7457	8267	8397	7421	8819	8993	6973	6694	6112	7693	5398	5992	5808	9861	7896	8159	8270	6604	6911	7516	6374
830.31	5630	8417	6609	6164	7411	5978	8202	8646	7206	6922	6798	6593	7525	8320	7484	5697	6948	5682	5996	4952	6775	6407	5620	6414	5919	6032	7288	5044	7458	8273	8258	7420	8642	8990	6966	6663	6123	7710	5341	6099	5839	9712	7815	8180	8340	6741	6841	7374	6379
830.75	5541	8351	6628	6306	7320	6126	8322	8590	7198	6830	6768	6517	7442	8310	7524	5766	6919	5609	5900	4942	6956	6256	5612	6490	6148	6041	7323	4957	7470	8443	8175	7319	8564	8910	6825	6520	6125	7781	5267	6169	5885	9505	7680	8035	8222	6602	6857	7252	6311
831.19	5453	8333	6509	6090	7358	5937	8188	8561	7180	6700	6657	6526	7400	8079	7604	5778	7018	5721	5928	5068	6832	6449	5453	6342	6113	5930	7035	5047	7341	8280	8185	7183	8466	8876	6854	6440	6080	7690	5143	5943	5700	9423	7428	8106	8264	6636	6798	7318	6230
831.62	5444	8215	6568	6217	7289	5854	8044	8542	7049	6646	6609	6595	7280	8074	7447	5814	6839	5584	5860	4969	6692	6321	5429	6387	5944	5984	7176	5045	7152	8101	8103	7036	8556	8698	6888	6514	6111	7649	5251	5929	5684	9576	7623	7907	8034	6581	6749	7161	6348
832.06	5530	8221	6423	6177	7334	6133	8008	8482	7072	6636	6625	6564	7269	8201	7490	5681	6816	5468	5780	4816	6749	6229	5392	6349	5951	5897	7076	4924	7121	8099	8310	7129	8378	8628	6711	6380	5945	7509	5217	5871	5671	9523	7550	7761	8052	6474	6626	7319	6255
832.5	5479	8040	6430	6099	7145	5823	8044	8460	6972	6672	6777	6466	6952	8038	7434	5639	6885	5555	5843	4768	6736	6367	5488	6319	5905	5722	6961	4945	7217	8214	8119	7140	8500	8632	6794	6496	5875	7464	5221	6043	5585	9403	7548	7801	7930	6473	6734	7255	6085
832.93	5447	8156	6594	6181	7207	5881	8088	8470	6977	6695	6504	6556	7357	8118	7361	5732	6900	5569	5884	4932	6708	6305	5505	6288	5967	5778	7133	4937	7370	8173	8265	7270	8414	8729	6815	6352	6036	7656	5319	6052	5732	9540	7573	8135	8058	6602	6799	7293	6109
833.37	5508	8500	6827	6372	7540	6192	8529	8824	7228	6961	6878	6656	7737	8513	7713	5871	7253	5707	6065	4990	7039	6573	5764	6635	6252	6000	7545	5020	7719	8674	8640	7389	8929	9171	7205	6842	6321	7931	5301	6061	5868	9957	7931	8604	8472	6736	7086	7593	6291
833.81	5757	8542	6834	6684	7665	6269	8778	9373	7444	7241	7141	6857	8082	8700	7985	5938	7354	5853	6199	5143	7252	6511	6060	6865	6436	5968	7721	5198	7889	8848	8712	7729	9096	9764	7339	6934	6228	8107	5535	6192	5978	10198	8139	8730	8790	6870	7231	7834	6578
834.25	5756	8588	6866	6577	7643	6252	8688	9370	7564	7199	7159	6876	7846	8682	7772	5938	7382	5770	6106	5092	7257	6507	5796	6868	6412	6005	7479	4981	7933	8945	8671	7745	9067	9480	7333	6885	6327	8065	5463	6364	5936	10187	8048	8553	8671	6866	7110	7646	6531
834.68	5707	8583	6768	6594	7668	6293	8569	9312	7448	7046	7183	6853	7876	8586	7872	5988	7128	5855	6149	5124	7222	6562	5795	6814	6378	6199	7615	5007	7732	8912	8577	7745	9070	9298	7275	6828	6335	8030	5433	6248	5782	10216	7964	8586	8545	6876	7072	7664	6295
835.12	5677	8425	6725	6421	7255	6150	8415	8881	7361	6925	6962	6760	7612	8472	7636	5831	7148	5769	6058	5115	7091	6406	5720	6444	6180	6034	7494	5045	7518	8780	8559	7566	8943	9063	7223	6700	6127	7885	5284	6251	5831	10000	7805	8333	8404	6636	6914	7497	6239
835.56	5649	8363	6600	6301	7395	6038	8233	8904	7190	6799	6840	6724	7446	8300	7540	5870	7028	5740	5908	5080	6888	6329	5700	6501	6109	5824	7159	5064	7433	8427	8216	7301	8712	8972	7161	6555	6094	7697	5362	5941	5712	9916	7674	8177	8229	6486	6838	7362	6175
835.99	5521	8222	6460	6114	7253	6004	7982	8674	7128	6650	6769	6596	7374	8279	7345	5805	6911	5621	6033	4900	6728	6251	5508	6410	5909	5827	7278	5049	7378	8275	8170	7271	8309	8836	6930	6481	5936	7598	5312	5976	5730	9784	7627	8181	8049	6423	6788	7260	6016
836.43	5516	8203	6530	6106	7328	5874	7956	8513	7095	6611	6678	6447	7248	8122	7470	5681	6924	5559	5777	4985	6811	6357	5523	6636	6001	5894	7105	5081	7092	8200	8143	7300	8391	8748	6853	6539	6042	7597	5174	6003	5663	9573	7476	8094	8167	6505	6642	7274	6172
836.87	5620	8230	6519	6174	7268	5919	7962	8464	7140	6708	6661	6570	7309	8142	7498	5751	6913	5560	6047	4965	6960	6128	5623	6316	6073	5893	7077	4973	7181	8300	8173	7257	8348	8614	6833	6623	5944	7508	5080	5958	5551	9724	7667	8038	7916	6474	6805	7265	6149
837.3	5547	8314	6645	6218	7358	6010	8164	8767	7069	6844	6718	6721	7496	8209	7532	5790	7028	5765	5987	5017	6952	6377	5599	6423	6106	5965	7231	5029	7406	8421	8298	7440	8593	9052	6853	6628	6098	7744	5244	6053	5778	9908	7839	8208	8143	6537	6858	7312	6237
837.74	5820	8481	6737	6646	7438	6104	8502	9103	7432	6956	7002	6992	7700	8622	7762	5878	7269	5782	6114	5231	7186	6528	5869	6698	6150	5979	7523	5003	7744	8728	8683	7822	8976	9267	7194	6916	6166	7960	5448	6135	5858	10052	7844	8548	8659	6827	7156	7689	6276
838.18	5708	8648	6872	6676	7729	6093	8572	9292	7447	7101	7085	7009	7801	8708	7836	6159	7217	5969	6181	5164	7200	6505	5893	6796	6271	5911	7703	5097	7878	8841	8866	7722	9020	9381	7261	6898	6030	8166	5538	6280	5806	10301	8012	8618	8592	6937	7049	7740	6376
838.61	5684	8504	6668	6484	7613	6158	8444	8996	7399	6964	6967	6855	7567	8381	7718	5940	7105	5766	6124	4974	7060	6341	5716	6653	6136	6022	7498	5132	7698	8568	8655	7441	8847	9015	7039	6707	6129	7949	5313	6088	5945	10004	7656	8343	8475	6688	6793	7644	6257
839.05	5513	8398	6571	6329	7345	5965	8308	8660	7109	6799	6800	6741	7500	8089	7577	5832	6999	5560	5972	5016	6925	6321	5579	6508	5944	5963	7320	5007	7514	8456	8281	7302	8526	8894	6936	6576	5936	7896	5272	5901	5736	9722	7638	8271	8268	6595	6739	7377	6231
839.48	5478	8183	6568	5977	7263	5908	7860	8331	7045	6661	6524	6567	7356	7948	7191	5884	6755	5490	5800	4918	6700	6188	5505	6302	5959	5862	7088	4710	7224	8132	8149	7161	8331	8636	6857	6560	5886	7426	5179	5933	5592	9508	7486	7908	8043	6420	6682	7146	6062
839.92	5392	8225	6504	6118	7086	5853	7909	8350	6938	6622	6493	6476	7131	7830	7132	5754	6690	5446	5782	4861	6681	6094	5610	6192	5834	5810	7112	4916	7084	7996	7724	7059	8262	8532	6657	6431	5836	7308	5181	5760	5611	9566	7441	7949	7969	6414	6597	7205	5938
840.36	5182	7986	6260	5940	6938	5738	7765	8175	6839	6276	6442	6453	7176	7684	6986	5522	6825	5249	5731	4786	6490	6070	5421	6157	5653	5652	6948	5036	7050	7680	7837	7065	8113	8535	6607	6223	5861	7372	5041	5677	5406	9306	7287	7777	7703	6201	6401	7092	5758
840.79	5212	8093	6345	5938	7063	5766	7811	8228	6830	6483	6395	6531	7121	7851	7184	5644	6629	5240	5719	4827	6537	5981	5399	6245	5773	5807	6868	4866	7080	7883	7998	6989	8241	8351	6682	6289	5748	7299	5082	5783	5490	9307	7276	7700	7732	6277	6338	7110	5961
841.23	5400	8139	6241	6029	7268	5792	7719	8208	6960	6620	6446	6372	7156	7820	7132	5672	6629	5377	5595	4904	6638	6217	5480	6204	5709	5806	6924	4844	6838	8029	8025	6932	8247	8356	6612	6290	5823	7245	4990	5823	5608	9172	7439	7694	7833	6405	6450	7094	5974
841.67	5334	7964	6248	5977	7153	5761	7924	8212	6921	6655	6545	6388	7272	8083	7253	5586	6700	5487	5716	4834	6601	6233	5476	6230	5927	5789	7029	4917	7004	7886	8044	6993	8389	8719	6730	6396	5834	7373	5182	5868	5630	9301	7390	7807	7856	6396	6500	7005	5978
842.1	5563	8121	6417	6199	7140	5790	7939	8421	7148	6651	6616	6514	7265	7955	7296	5629	6764	5453	5752	4780	6686	6260	5396	6348	5940	5946	7102	4935	7204	8084	7941	7080	8207	8610	6783	6345	5938	7506	5220	5801	5640	9511	7447	7873	8019	6409	6579	7172	6089
842.54	5623	8377	6544	6241	7343	6056	8204	8597	7225	6799	6933	6591	7575	8237	7393	5523	6959	5575	5969	4940	6824	6399	5630	6619	6100	5980	7358	5063	7513	8261	8249	7449	8565	8900	7004	6672	6036	7705	5283	6052	5848	9625	7729	8204	8347	6638	6924	7392	6202
842.98	5512	8469	6518	6401	7545	6077	8337	8869	7327	7042	6872	6774	7881	8329	7618	5806	7088	5726	5955	5022	6822	6600	5752	6641	6154	6103	7583	5169	7736	8431	8397	7405	8838	9172	7226	6805	6219	7889	5397	6137	5852	9717	7885	8446	8521	6684	6944	7588	6286
843.41	5686	8863	6892	6764	7831	6231	8701	9363	7661	7287	7188	6933	8012	8614	7864	6078	7256	5816	6090	5142	7106	6707	6041	6844	6350	6156	7629	5201	7888	8703	8632	7648	9253	9518	7508	6904	6379	8176	5561	6528	6069	9996	8033	8559	8729	6834	7408	7856	6347
843.85	5864	8960	7274	7012	8290	6632	9435	10120	8190	7719	7570	7338	8476	9361	8708	6159	7717	6263	6240	5474	7628	7155	6212	7268	6658	6697	8073	5557	8296	9268	9121	8165	9788	10170	8142	7606	6659	8803	5814	6738	6193	10525	8592	9276	9519	7480	7645	8313	6740
844.28	6311	9895	7996	8157	9304	7282	10998	11735	9148	9288	8756	8188	9854	10812	10124	6559	8657	7063	7007	6109	8393	7943	6928	8329	7779	7492	9288	6157	9602	10737	10496	8998	11332	11938	9820	9093	7448	10333	6528	7608	7173	11482	10258	10968	10997	8483	8823	9618	7108
844.72	6817	11074	9406	9864	11108	8472	13535	14817	10652	11511	10710	9185	11778	12724	12255	7224	10152	8174	7728	6742	9649	9300	8246	9874	8980	8718	10734	6908	12039	12673	12344	10493	14030	14175	12408	10918	8694	12618	7463	8784	7980	12964	12145	13508	13239	9999	10843	11438	7733
845.16	7125	11751	10036	10467	11908	9054	14601	15752	11078	12084	11521	9693	12442	13582	13197	7476	10954	8612	8105	6973	10200	9957	8716	10388	9551	9297	11278	7263	12850	13269	13155	11034	14775	15171	13155	11594	9305	13409	7911	9371	8401	13759	12760	14525	13940	10673	11493	11932	7905
[truncated: 661 more rows]
[truncated: 61 more columns]

## Sheet: Cipro pure
200.34	1998	2004	1967	1868	2114	2061	1991	2046	2035	2056	1924	1866	2017	2075	2144	2125	2018	2263	2126	2016	2108	2046	2026	2032	2071	2017	1953	2036	2125	2160	1980	2051	1884	2112	2147	2105	1982	2038	1808	1988	2050	2074	2099	2070	2029	2062	2076	2009	2051
[truncated: 2,079 more rows]
[truncated: 61 more columns]

[truncated: 2 more sheets: Metformin hydrochloride, Ciprofloxacin hydrochloride]
